# Supplementary material for: The Impact of Growing Area on the Expression of Fruit Traits Related to Sensory Perception in Two Tomato Cultivars
Source: Int J Mol Sci. 2024 Aug 20;25(16):9015. doi: 10.3390/ijms25169015 (PMC11354283; doi:10.3390/ijms25169015)
Supplement: Supplementary file 1 [file ijms-25-09015-s001.zip]

Archive with 4 entries (4 files):
- Supplemental figure S1.jpg
- Supplemental figure S1.pdf
- Table S1.xlsx
- Table S2.xlsx
