# Supplementary material for: The Impact of Growing Area on the Expression of Fruit Traits Related to Sensory Perception in Two Tomato Cultivars
Source: Int J Mol Sci. 2024 Aug 20;25(16):9015. doi: 10.3390/ijms25169015 (PMC11354283; doi:10.3390/ijms25169015)
Supplement: Supplementary file 1 [file ijms-25-09015-s001.zip › Table S1.xlsx]

## Sheet: DEG DARDO
Table S1. Differentially expressed genes in the comparison Dardo Ba vs Fo.
	logFC	logCPM	F	PValue	FDR
Solyc10g086660.2	2.45644	6.55434	324.74	8.18524e-08	0.000843041
Solyc08g082440.3	-2.29687	4.16517	245.78	2.45331e-07	0.000843041
Solyc03g120990.3	-7.50219	5.35676	242.588	2.5825e-07	0.000843041
Solyc04g015360.3	-3.60393	6.81776	237.204	2.82018e-07	0.000843041
Solyc11g006990.2	1.7312	6.21042	225.961	3.41134e-07	0.000843041
Solyc01g106290.3	-2.33194	4.40735	222.131	3.64747e-07	0.000843041
Solyc09g065660.3	-4.46664	7.94806	217.181	3.98363e-07	0.000843041
Solyc05g014280.3	-5.3595	9.41386	200.125	5.48302e-07	0.000843041
Solyc02g089640.3	-2.46774	8.35916	194.592	6.11633e-07	0.000843041
Solyc11g068440.2	-3.24952	7.68229	194.406	6.13908e-07	0.000843041
Solyc03g097050.3	-3.60789	9.12607	192.848	6.33459e-07	0.000843041
Solyc10g084400.2	-2.21456	7.53212	192.79	6.34206e-07	0.000843041
Solyc00g053440.3	-1.75713	6.64117	179.255	8.4179e-07	0.000843041
Solyc12g014490.2	2.06331	4.45104	178.153	8.62201e-07	0.000843041
Solyc03g098020.3	-2.07225	3.92587	173.17	9.62552e-07	0.000843041
Solyc12g005980.2	-1.46286	7.47457	173.166	9.62653e-07	0.000843041
Solyc07g005210.3	-2.17597	7.43363	172.823	9.70087e-07	0.000843041
Solyc06g035960.3	-3.5223	6.65663	170.445	1.02363e-06	0.000843041
Solyc08g005530.2	-3.06925	5.09801	168.924	1.05982e-06	0.000843041
Solyc08g080540.3	-2.14071	5.8434	168.353	1.07382e-06	0.000843041
Solyc01g065530.3	-3.21922	9.88648	167.984	1.08299e-06	0.000843041
Solyc03g123710.3	-2.25571	5.68151	167.718	1.08965e-06	0.000843041
Solyc03g122340.3	-5.06353	5.51116	162.575	1.22931e-06	0.000868663
Solyc08g076880.3	-2.63636	4.5407	162.378	1.23509e-06	0.000868663
Solyc02g066800.2	-1.75772	3.78658	160.174	1.30213e-06	0.000868663
Solyc06g060410.3	-7.91646	3.93593	156.821	1.41305e-06	0.000868663
Solyc06g064940.3	2.27962	6.14036	155.974	1.44295e-06	0.000868663
Solyc01g081297.1	-1.15353	5.43891	153.174	1.54745e-06	0.000868663
Solyc10g078770.2	-1.9745	6.07961	152.931	1.55698e-06	0.000868663
Solyc08g074480.1	3.57608	8.06474	152.773	1.5632e-06	0.000868663
Solyc06g060840.1	-2.28391	3.85112	152.298	1.58208e-06	0.000868663
Solyc09g009590.1	1.6808	5.23545	150.225	1.66799e-06	0.000887214
Solyc06g076020.3	-5.0738	8.92962	148.354	1.75053e-06	0.000902903
Solyc10g006770.3	-1.50945	7.10837	145.37	1.89303e-06	0.000947682
Solyc11g020330.1	-4.36646	9.68075	143.243	2.00355e-06	0.000974353
Solyc11g010170.2	-1.37913	5.66517	140.727	2.14481e-06	0.00101408
Solyc11g010270.2	1.96915	5.45888	139.122	2.2415e-06	0.00103115
Solyc01g006680.3	-1.46133	5.32142	134.378	2.56079e-06	0.00112675
Solyc03g124110.2	-7.97362	5.11733	134.044	2.58531e-06	0.00112675
Solyc05g053060.1	-4.19491	4.79384	132.641	2.69171e-06	0.00112675
Solyc10g055630.2	-1.84967	4.29951	131.589	2.77511e-06	0.00112675
Solyc08g079700.2	-2.64035	8.01151	130.272	2.88415e-06	0.00112675
Solyc08g078695.1	-3.57845	10.5583	129.993	2.90793e-06	0.00112675
Solyc04g079940.3	2.16683	3.01624	129.937	2.9127e-06	0.00112675
Solyc04g054340.1	-3.3835	1.80748	127.239	3.15615e-06	0.00117965
Solyc12g088360.2	-3.34263	5.90105	126.905	3.18805e-06	0.00117965
Solyc01g080890.2	-1.35069	7.70831	123.418	3.54613e-06	0.00125237
Solyc12g006260.1	-1.49246	5.375	123.04	3.58795e-06	0.00125237
Solyc09g065610.2	-1.79328	7.16786	122.884	3.60533e-06	0.00125237
Solyc04g011440.4	-2.49316	11.8039	122.187	3.68445e-06	0.00125426
Solyc07g056510.3	-3.15063	8.50362	121.222	3.79763e-06	0.00126744
Solyc04g009630.3	1.25066	4.95746	116.284	4.44952e-06	0.00142695
Solyc05g007160.3	1.17144	4.86681	115.931	4.50129e-06	0.00142695
Solyc01g008510.3	-2.06419	4.29786	114.482	4.72191e-06	0.00142695
Solyc08g005525.1	-3.04496	4.1025	114.364	4.74045e-06	0.00142695
Solyc11g069790.2	-1.69576	10.543	113.106	4.94382e-06	0.00142695
Solyc06g005490.3	-1.33356	7.21493	112.954	4.96912e-06	0.00142695
Solyc01g095460.3	-2.30536	6.57767	112.509	5.04429e-06	0.00142695
Solyc02g064950.3	-1.35512	6.18843	112.155	5.10493e-06	0.00142695
Solyc02g092450.3	-4.23145	1.3644	112.142	5.10731e-06	0.00142695
Solyc04g078600.3	-1.13647	7.13763	112.103	5.11391e-06	0.00142695
Solyc01g091270.3	-1.52937	9.53277	110.702	5.36403e-06	0.00145985
Solyc01g105410.3	-4.65056	4.85975	109.977	5.49933e-06	0.00145985
Solyc09g015040.1	-1.38129	6.72293	109.524	5.58615e-06	0.00145985
Solyc02g091180.1	-4.26863	4.8955	109.317	5.62623e-06	0.00145985
Solyc03g026280.3	-5.97873	6.49833	108.737	5.74087e-06	0.00145985
Solyc09g025270.3	1.32479	5.35804	108.709	5.74643e-06	0.00145985
Solyc02g081560.1	-2.18416	5.04501	107.585	5.97726e-06	0.00149616
Solyc03g082420.3	-3.11323	9.08813	106.308	6.25376e-06	0.00151061
Solyc08g080650.3	2.76401	6.6787	106.15	6.28895e-06	0.00151061
Solyc01g107740.3	-1.38913	6.47814	106.095	6.30122e-06	0.00151061
Solyc11g071740.2	-5.89255	3.84086	104.911	6.57463e-06	0.00155426
Solyc04g082720.3	-1.07408	6.47696	104.112	6.76741e-06	0.00157792
Solyc04g082900.3	-2.48194	2.33738	102.586	7.1554e-06	0.00164584
Solyc01g108100.3	-2.04485	4.27546	101.645	7.40884e-06	0.00168141
Solyc09g015000.3	-3.47239	8.25829	100.959	7.60047e-06	0.00168894
Solyc01g100230.3	-1.67522	6.36657	100.735	7.66451e-06	0.00168894
Solyc02g064680.3	-4.57764	8.34455	100.246	7.80623e-06	0.00168894
Solyc02g089115.1	-1.16907	5.5638	100.045	7.8657e-06	0.00168894
Solyc11g005650.1	-1.04179	4.87746	99.5655	8.00929e-06	0.00168894
Solyc07g066310.3	-1.30322	8.02835	99.3608	8.07165e-06	0.00168894
Solyc01g096220.3	2.36224	3.5262	99.1496	8.1366e-06	0.00168894
Solyc11g010660.2	-1.41047	7.4116	98.5088	8.33774e-06	0.00169684
Solyc10g044470.2	-1.60156	7.95995	98.3952	8.37405e-06	0.00169684
Solyc01g112120.3	-1.77064	6.48595	96.6151	8.96953e-06	0.00179612
Solyc11g068730.2	-1.17489	7.7535	96.2013	9.11546e-06	0.00180412
Solyc04g064550.1	-2.29477	6.85966	95.8831	9.2297e-06	0.00180573
Solyc12g010420.1	-3.96114	4.20329	95.0229	9.54754e-06	0.00183804
Solyc02g079930.3	-1.51916	8.78241	94.856	9.61081e-06	0.00183804
Solyc08g006820.3	1.99534	3.8129	94.0886	9.90842e-06	0.00185341
Solyc02g076680.3	3.86264	4.203	93.9452	9.9653e-06	0.00185341
Solyc03g117960.3	-4.11231	2.22773	93.5964	1.01054e-05	0.00185341
Solyc03g118060.3	-3.14537	8.85137	93.5438	1.01267e-05	0.00185341
Solyc07g054750.1	-9.11653	1.29585	120.509	1.05716e-05	0.00190313
Solyc06g008130.3	-2.65305	10.2186	92.3602	1.0622e-05	0.00190313
Solyc02g082613.1	-1.56261	4.32968	91.5276	1.09886e-05	0.00192526
Solyc06g076560.2	-3.00475	11.2654	91.2482	1.11152e-05	0.00192526
Solyc08g077560.3	-2.8272	6.89864	90.7074	1.13653e-05	0.00192526
Solyc09g090140.3	1.26549	8.71827	90.5903	1.14204e-05	0.00192526
Solyc02g065400.3	-1.9324	4.904	90.4327	1.14951e-05	0.00192526
Solyc06g076570.3	-2.28342	11.5812	90.1604	1.16256e-05	0.00192526
Solyc09g075600.2	-3.21955	5.02554	89.1642	1.21189e-05	0.00192526
Solyc06g076520.1	-2.40732	11.9567	88.8885	1.226e-05	0.00192526
Solyc02g036370.3	-0.970187	5.34101	88.8799	1.22644e-05	0.00192526
Solyc08g062340.3	-4.85279	10.4327	88.6896	1.23631e-05	0.00192526
Solyc12g094490.2	-0.885455	6.34093	88.6662	1.23753e-05	0.00192526
Solyc01g096040.3	1.7509	4.79421	88.6123	1.24035e-05	0.00192526
Solyc01g108250.3	-2.1362	8.44444	88.593	1.24135e-05	0.00192526
Solyc03g007670.3	-1.25073	7.92635	88.5807	1.242e-05	0.00192526
Solyc01g087470.3	-1.21947	3.92115	88.5384	1.24422e-05	0.00192526
Solyc01g087980.3	-2.69939	5.19852	88.04	1.27073e-05	0.00194857
Solyc09g015020.1	-3.57919	7.17594	87.4031	1.30566e-05	0.00198425
Solyc03g006400.3	1.66111	3.37926	86.3774	1.36446e-05	0.00199918
Solyc06g082440.1	-2.94162	3.64265	85.3336	1.42772e-05	0.00199918
Solyc11g071830.2	-3.34932	8.88721	85.145	1.43954e-05	0.00199918
Solyc12g057110.2	1.64466	5.50484	85.0094	1.44812e-05	0.00199918
Solyc04g015560.3	-1.02168	5.31969	84.9495	1.45192e-05	0.00199918
Solyc06g060110.3	-2.7933	4.86971	84.9252	1.45347e-05	0.00199918
Solyc07g064410.1	2.11975	3.6197	84.899	1.45514e-05	0.00199918
Solyc01g090270.3	1.19523	4.4286	84.6898	1.46858e-05	0.00199918
Solyc02g091330.3	-0.939981	6.14653	84.6486	1.47124e-05	0.00199918
Solyc02g088610.3	-1.43467	9.94608	84.6352	1.4721e-05	0.00199918
Solyc12g038630.2	1.22262	4.48683	84.6196	1.47312e-05	0.00199918
Solyc10g078930.2	-1.77151	9.31247	84.5942	1.47477e-05	0.00199918
Solyc03g007890.3	-3.44329	11.4727	84.2487	1.49741e-05	0.00199918
Solyc02g082670.3	1.33696	5.50305	83.9874	1.51482e-05	0.00199918
Solyc11g070060.2	-1.25337	4.42324	83.9189	1.51943e-05	0.00199918
Solyc03g111690.3	2.1252	10.6952	83.3692	1.55704e-05	0.00199918
Solyc01g006930.3	1.58822	3.75567	83.2589	1.56472e-05	0.00199918
Solyc11g006540.2	-2.71221	3.14349	83.0303	1.5808e-05	0.00199918
Solyc03g123560.3	-1.2117	7.25942	82.9452	1.58685e-05	0.00199918
Solyc12g009090.2	-0.981631	5.45551	82.8751	1.59184e-05	0.00199918
Solyc10g084300.1	-1.22504	5.10609	82.8492	1.59369e-05	0.00199918
Solyc06g060300.1	-1.21689	4.54745	82.5591	1.61461e-05	0.00199918
Solyc08g062450.1	-3.88383	11.8197	82.5505	1.61523e-05	0.00199918
Solyc11g011260.1	1.01782	5.51069	82.382	1.62754e-05	0.00199918
Solyc11g007770.2	-1.42826	6.4163	82.1614	1.64384e-05	0.00199918
Solyc02g094000.1	-5.65919	6.34767	82.0413	1.6528e-05	0.00199918
Solyc06g084390.3	-0.971773	7.58254	82.0321	1.65349e-05	0.00199918
Solyc08g079170.3	-1.81227	9.8873	82.0265	1.6539e-05	0.00199918
Solyc08g076090.3	-0.897908	6.19615	81.9972	1.6561e-05	0.00199918
Solyc03g111830.3	-1.06001	7.15801	81.7029	1.67836e-05	0.00201179
Solyc04g080880.3	1.55195	4.61719	81.5328	1.69141e-05	0.00201325
Solyc09g092690.3	-5.80603	4.81875	81.2012	1.71719e-05	0.00201691
Solyc01g091260.3	-2.95836	7.94485	81.1834	1.71859e-05	0.00201691
Solyc12g006370.3	-1.91978	6.98962	81.0383	1.73003e-05	0.00201691
Solyc02g081550.3	-3.25365	6.3877	80.7378	1.75405e-05	0.00202206
Solyc04g077020.3	1.3497	7.42099	80.5812	1.76673e-05	0.00202206
Solyc11g020040.2	-1.98627	10.8523	80.5148	1.77213e-05	0.00202206
Solyc06g068280.3	-0.93907	6.49883	80.2915	1.79049e-05	0.00202206
Solyc10g080020.2	-1.46171	6.35507	80.2043	1.79771e-05	0.00202206
Solyc02g086300.3	-5.44853	6.4275	80.1081	1.80573e-05	0.00202206
Solyc01g106310.3	-1.83979	6.66651	79.4422	1.86246e-05	0.00205731
Solyc04g014480.3	-1.85927	8.04338	79.3702	1.86874e-05	0.00205731
Solyc05g008120.3	-4.62561	4.56169	79.316	1.87347e-05	0.00205731
Solyc06g076050.3	-1.75416	6.41302	78.9753	1.90358e-05	0.00207698
Solyc03g032040.3	-2.30125	2.58311	78.5105	1.94564e-05	0.00210934
Solyc06g076490.3	1.29434	3.94989	78.1526	1.97882e-05	0.00213174
Solyc10g079580.2	-0.923804	6.28362	77.6967	2.02211e-05	0.00216467
Solyc07g032640.2	-2.304	2.88803	77.5432	2.03695e-05	0.00216693
Solyc01g112000.3	-2.83845	4.37778	77.1833	2.07229e-05	0.00218243
Solyc06g050520.2	-1.86593	3.20591	77.0193	2.08864e-05	0.00218243
Solyc05g007140.3	-2.4313	6.19441	77.0059	2.08998e-05	0.00218243
Solyc05g054350.3	-1.29254	4.90264	76.8516	2.10553e-05	0.00218526
Solyc03g114140.3	-0.936738	6.59438	76.4431	2.14739e-05	0.00221426
Solyc05g055940.3	1.58742	3.60916	76.2663	2.16583e-05	0.00221426
Solyc04g071150.3	2.85067	4.39431	76.1725	2.1757e-05	0.00221426
Solyc11g006300.2	2.9556	3.09251	76.0382	2.18992e-05	0.00221426
Solyc06g066770.1	-2.42069	4.392	75.8085	2.21451e-05	0.00221426
Solyc05g055470.3	-1.4593	7.08156	75.7526	2.22055e-05	0.00221426
Solyc06g072430.2	-3.17155	9.03902	75.5366	2.24406e-05	0.00221426
Solyc03g115990.2	1.07753	6.31297	75.4827	2.24998e-05	0.00221426
Solyc07g040910.3	1.03723	4.28388	75.4775	2.25055e-05	0.00221426
Solyc08g082960.3	-1.05135	4.18865	75.1292	2.28927e-05	0.00223941
Solyc06g084020.3	0.881994	7.64419	74.66	2.34276e-05	0.00224967
Solyc05g052410.2	-2.61758	4.31866	74.5752	2.35259e-05	0.00224967
Solyc07g066230.3	1.79906	3.70315	74.5656	2.3537e-05	0.00224967
Solyc07g042250.3	-1.26334	9.513	74.5061	2.36065e-05	0.00224967
Solyc05g011890.1	3.68445	4.12028	74.4616	2.36585e-05	0.00224967
Solyc09g075120.3	1.29442	5.26888	74.2432	2.39159e-05	0.00226151
Solyc11g006500.2	-0.822293	6.48891	74.1183	2.40646e-05	0.00226301
Solyc02g084440.3	-1.49388	8.09275	73.967	2.42464e-05	0.00226757
Solyc02g082260.3	-1.93994	5.37491	73.7596	2.44984e-05	0.00227862
Solyc03g117810.3	1.18224	4.16296	73.6264	2.4662e-05	0.00228137
Solyc01g104015.1	2.07414	2.57514	73.1391	2.5272e-05	0.00232154
Solyc04g081420.3	-1.22931	7.7724	73.063	2.53691e-05	0.00232154
Solyc09g064380.3	-1.29467	7.1926	72.2965	2.63721e-05	0.00240042
Solyc06g069170.3	-0.940712	6.20464	72.1742	2.65366e-05	0.00240255
Solyc07g041930.3	0.855625	5.32911	71.6182	2.73012e-05	0.00244389
Solyc08g076390.3	-2.84521	6.27038	71.5324	2.74216e-05	0.00244389
Solyc08g062960.3	-2.44063	9.08976	71.5308	2.7424e-05	0.00244389
Solyc10g005080.3	1.06234	7.3124	71.3245	2.77163e-05	0.00244965
Solyc08g080220.2	-1.5495	6.76494	71.2824	2.77764e-05	0.00244965
Solyc11g011610.2	0.892714	5.82901	71.1148	2.80174e-05	0.00245816
Solyc04g074440.1	-3.32267	5.51803	70.9651	2.82349e-05	0.00246455
Solyc07g045090.3	2.06929	3.84737	70.7647	2.85293e-05	0.00247754
Solyc03g007650.1	-1.16752	5.3583	70.2037	2.93742e-05	0.00250483
Solyc02g077670.3	-1.91585	9.26451	70.1187	2.95048e-05	0.00250483
Solyc07g053620.3	-1.17768	6.73531	69.9982	2.96914e-05	0.00250483
Solyc10g084170.1	-3.69327	5.47283	69.8083	2.99884e-05	0.00250483
Solyc09g091250.3	1.61837	3.67186	69.7322	3.01085e-05	0.00250483
Solyc07g051840.3	1.93605	3.19442	69.6823	3.01874e-05	0.00250483
Solyc06g053310.3	-1.0515	7.26708	69.672	3.02037e-05	0.00250483
Solyc12g055990.2	0.851106	5.07883	69.6705	3.02062e-05	0.00250483
Solyc02g069120.3	-1.12563	6.95677	69.6566	3.02283e-05	0.00250483
Solyc03g123500.4	1.01884	7.30048	69.602	3.03152e-05	0.00250483
Solyc09g019970.3	-0.986612	7.01151	69.3612	3.07023e-05	0.00252456
Solyc01g067900.3	1.55578	3.85848	69.0582	3.11984e-05	0.00255302
Solyc10g086190.2	1.94581	2.94422	68.9011	3.14595e-05	0.00255535
Solyc10g084060.2	2.98584	1.22229	68.8606	3.15272e-05	0.00255535
Solyc05g009800.3	1.18781	5.45697	68.6692	3.18498e-05	0.00256598
Solyc06g051800.3	2.39557	8.51569	68.6045	3.19598e-05	0.00256598
Solyc03g115370.3	-1.49862	7.408	68.361	3.23781e-05	0.00256679
Solyc09g056450.3	-1.71564	7.96475	68.1727	3.27061e-05	0.00256679
Solyc10g076710.2	3.79462	1.35904	68.1625	3.2724e-05	0.00256679
Solyc06g076750.3	1.21891	6.94121	68.1182	3.28019e-05	0.00256679
Solyc04g076520.2	-1.287	6.62169	68.1106	3.28153e-05	0.00256679
Solyc08g016670.3	-1.31631	8.97491	67.9943	3.30209e-05	0.00256679
Solyc02g089120.3	-0.984464	6.27899	67.9917	3.30255e-05	0.00256679
Solyc03g121360.1	-1.61055	7.02806	67.8165	3.33384e-05	0.00257265
Solyc04g078610.3	0.935489	5.11647	67.7805	3.34031e-05	0.00257265
Solyc11g066830.2	-1.09563	8.1808	67.6443	3.36493e-05	0.00257993
Solyc02g087340.3	-0.857099	7.52248	67.4283	3.40447e-05	0.00258927
Solyc02g093335.1	-1.75427	3.02989	67.3462	3.41965e-05	0.00258927
Solyc03g117630.1	-3.65216	9.91772	67.2664	3.43448e-05	0.00258927
Solyc02g079230.3	-1.82883	6.54105	67.2477	3.43797e-05	0.00258927
Solyc11g072880.2	-1.32007	8.93423	67.0324	3.47845e-05	0.00260822
Solyc04g005480.1	-2.53961	5.49569	66.8116	3.52058e-05	0.00262823
Solyc02g061790.3	-0.97978	6.48038	66.3585	3.60903e-05	0.00267544
Solyc03g113930.2	-2.52126	9.22668	66.3272	3.61525e-05	0.00267544
Solyc10g086760.2	2.1862	2.68142	66.1394	3.65281e-05	0.00269154
Solyc08g081760.2	-0.874358	7.80047	65.9797	3.68512e-05	0.00270364
Solyc05g052860.3	2.90359	1.94413	65.7424	3.73381e-05	0.00272761
Solyc04g007120.3	-0.790976	7.24648	65.2053	3.84703e-05	0.00277038
Solyc01g107670.2	1.51651	5.47889	65.0134	3.88851e-05	0.00277038
Solyc01g009780.3	-1.12634	6.3076	64.9679	3.89843e-05	0.00277038
Solyc02g068740.3	0.941302	5.62047	64.9279	3.90718e-05	0.00277038
Solyc08g080960.3	-1.14192	5.7641	64.9193	3.90905e-05	0.00277038
Solyc04g074100.3	1.83164	4.3618	64.8612	3.92181e-05	0.00277038
Solyc08g075210.2	2.40978	5.11828	64.763	3.94347e-05	0.00277038
Solyc05g046310.3	-1.47169	7.63469	64.7187	3.95331e-05	0.00277038
Solyc08g083040.3	-1.74425	7.94836	64.4787	4.00708e-05	0.00277038
Solyc03g082380.3	-0.871351	7.09952	64.4256	4.01909e-05	0.00277038
Solyc07g044990.3	-0.865069	6.05866	64.2397	4.06152e-05	0.00277038
Solyc11g008870.2	1.07829	5.49879	64.2239	4.06516e-05	0.00277038
Solyc01g009380.3	-1.05782	5.10659	64.0837	4.09757e-05	0.00277038
Solyc10g078190.2	-1.69055	6.01588	63.8732	4.14682e-05	0.00277038
Solyc01g104030.3	1.29634	5.28536	63.8706	4.14743e-05	0.00277038
Solyc01g104740.3	-3.1789	8.97233	63.8104	4.16168e-05	0.00277038
Solyc03g114360.3	-3.3927	5.74918	63.8027	4.1635e-05	0.00277038
Solyc03g111320.1	-1.95975	8.10431	63.7721	4.17077e-05	0.00277038
Solyc01g104910.3	1.10371	5.98459	63.7063	4.18643e-05	0.00277038
Solyc01g095320.3	-1.76736	12.6627	63.6454	4.20098e-05	0.00277038
Solyc02g084340.2	-0.976337	5.88703	63.5904	4.21419e-05	0.00277038
Solyc07g032385.1	-1.08022	6.03775	63.5444	4.22528e-05	0.00277038
Solyc04g074730.1	-1.26636	6.44267	63.476	4.24182e-05	0.00277038
Solyc07g017600.3	2.05104	2.43078	63.4548	4.24697e-05	0.00277038
Solyc01g102960.3	-3.48508	10.5851	63.4342	4.25199e-05	0.00277038
Solyc01g096200.3	-2.60347	5.65398	63.429	4.25324e-05	0.00277038
Solyc10g078540.2	1.21356	4.02948	63.3021	4.28428e-05	0.00277038
Solyc06g083110.2	0.762707	5.59389	63.283	4.28896e-05	0.00277038
Solyc07g007410.3	-2.2417	7.16604	63.2787	4.29002e-05	0.00277038
Solyc07g053720.3	2.8248	2.84599	63.2494	4.29723e-05	0.00277038
Solyc06g076670.3	-1.33771	9.78605	63.2424	4.29897e-05	0.00277038
Solyc04g080705.1	-0.958766	6.33031	63.0513	4.34641e-05	0.00277038
Solyc10g039360.2	0.948653	4.34446	63.0509	4.34653e-05	0.00277038
Solyc03g093130.3	-6.05318	5.49648	62.9201	4.37938e-05	0.00277038
Solyc01g068000.3	-0.858622	6.71343	62.9082	4.38238e-05	0.00277038
Solyc07g043130.3	1.78112	6.99487	62.8496	4.39722e-05	0.00277038
Solyc06g065360.3	-1.03106	5.54434	62.841	4.39941e-05	0.00277038
Solyc06g075690.3	-4.85143	3.60197	62.7959	4.41086e-05	0.00277038
Solyc02g093140.3	-0.869803	5.31872	62.6218	4.45549e-05	0.00278812
Solyc01g097350.3	1.20859	5.29922	62.5007	4.48687e-05	0.00278874
Solyc03g083440.3	-4.14274	8.31335	62.4194	4.50807e-05	0.00278874
Solyc02g021220.1	1.11229	4.9325	62.3888	4.51608e-05	0.00278874
Solyc06g011370.3	-1.37101	9.04053	62.3662	4.52201e-05	0.00278874
Solyc08g006700.3	-0.761424	5.0849	62.2314	4.5576e-05	0.00280054
Solyc03g114030.3	1.28734	6.15725	61.7559	4.68597e-05	0.00286906
Solyc01g009920.2	-4.53939	0.678692	61.5531	4.74208e-05	0.00289301
Solyc08g067310.1	2.40782	2.49228	61.4283	4.77703e-05	0.00290392
Solyc01g106820.3	-1.67428	7.2861	61.3196	4.80773e-05	0.00291218
Solyc12g056650.2	-1.19449	8.13108	61.2554	4.82596e-05	0.00291286
Solyc03g114020.3	1.39922	3.96015	61.1673	4.85115e-05	0.00291377
Solyc09g075950.1	-1.74656	9.69425	61.0341	4.88956e-05	0.00291377
Solyc12g055730.2	-1.44455	9.62978	61.0136	4.89547e-05	0.00291377
Solyc04g079420.3	0.952487	6.10838	61.012	4.89594e-05	0.00291377
Solyc04g049360.3	0.814066	5.59494	60.6301	5.00831e-05	0.0029516
Solyc03g094160.3	-3.19684	5.4793	60.598	5.01791e-05	0.0029516
Solyc01g009430.3	1.61231	5.55486	60.4609	5.05913e-05	0.0029516
Solyc07g056000.2	-6.04101	6.21332	60.4533	5.06143e-05	0.0029516
Solyc11g065530.1	1.34724	5.96043	60.3885	5.08106e-05	0.0029516
Solyc05g010450.1	1.49133	5.24929	60.3842	5.08239e-05	0.0029516
Solyc03g082440.1	0.83202	6.55583	60.3335	5.09782e-05	0.0029516
Solyc01g091715.1	-1.10405	4.33909	60.2344	5.12816e-05	0.0029516
Solyc10g079820.2	-1.34509	7.87779	60.2308	5.12928e-05	0.0029516
Solyc02g079415.1	1.72646	4.03832	60.2105	5.1355e-05	0.0029516
Solyc12g044940.2	0.995843	5.36444	60.1627	5.15025e-05	0.0029516
Solyc09g008770.3	-4.11952	2.47054	60.0545	5.18382e-05	0.0029517
Solyc09g011740.3	-1.4204	6.27087	59.979	5.2074e-05	0.0029517
Solyc09g091420.3	4.91982	2.60507	59.9561	5.21459e-05	0.0029517
Solyc07g062060.3	-0.924981	7.43827	59.9395	5.21981e-05	0.0029517
Solyc07g061920.3	2.31442	3.73269	59.8737	5.24054e-05	0.00295362
Solyc03g123540.3	-3.18086	6.96722	59.804	5.2626e-05	0.00295626
Solyc10g005770.3	-0.773868	6.459	59.6733	5.30429e-05	0.00296988
Solyc03g112010.3	-2.22953	3.6279	59.5999	5.3279e-05	0.00297288
Solyc11g010500.1	-1.36304	6.20219	59.5482	5.34458e-05	0.00297288
Solyc01g094810.3	-0.783431	5.6002	59.4107	5.38932e-05	0.002988
Solyc02g093290.3	1.50687	8.69433	59.2898	5.42902e-05	0.00300024
Solyc01g107290.3	-3.19598	6.85177	59.1314	5.48163e-05	0.00301041
Solyc02g078160.3	-1.45897	7.26915	59.1137	5.48755e-05	0.00301041
Solyc05g009470.3	2.50938	4.73467	59.075	5.50049e-05	0.00301041
Solyc04g063380.3	-1.26275	5.94188	58.8923	5.56222e-05	0.00302989
Solyc01g079090.3	-0.683542	6.14844	58.8645	5.57169e-05	0.00302989
Solyc01g109910.3	-0.776364	5.34163	58.7178	5.62197e-05	0.00304032
Solyc08g014120.3	1.29207	6.42332	58.7044	5.62658e-05	0.00304032
Solyc04g074410.2	-2.37071	5.45035	58.476	5.7061e-05	0.00307353
Solyc04g082890.3	-1.00026	7.39022	58.4034	5.73165e-05	0.00307585
Solyc10g079190.2	-1.09345	5.42281	58.3613	5.74654e-05	0.00307585
Solyc09g011660.3	1.43359	2.94624	58.1295	5.8294e-05	0.00309305
Solyc10g050160.2	2.72687	1.96816	58.1228	5.83183e-05	0.00309305
Solyc08g082410.3	-0.929819	6.54978	58.119	5.8332e-05	0.00309305
Solyc05g005590.3	-0.961658	4.31383	57.8754	5.92195e-05	0.00313036
Solyc08g080130.3	-1.87335	4.44829	57.7039	5.98547e-05	0.00315414
Solyc06g009380.3	1.10099	5.44014	57.5766	6.03313e-05	0.00315874
Solyc03g044150.3	2.09509	2.63012	57.5362	6.04837e-05	0.00315874
Solyc12g056780.2	-0.971585	7.02911	57.52	6.05451e-05	0.00315874
Solyc08g063045.1	1.07002	4.44032	57.4832	6.06844e-05	0.00315874
Solyc09g009260.3	-0.98741	10.0215	57.3535	6.11788e-05	0.00316714
Solyc01g095305.1	-1.90024	6.91177	57.3433	6.12179e-05	0.00316714
Solyc07g006180.3	-0.853399	7.90886	56.848	6.3154e-05	0.00325741
Solyc02g086150.3	-1.03548	4.33363	56.5745	6.42559e-05	0.00330018
Solyc03g083560.1	2.5874	1.94381	56.5462	6.4371e-05	0.00330018
Solyc02g089800.3	-0.877374	6.96843	56.3968	6.49847e-05	0.003314
Solyc03g114750.3	-2.60145	1.66502	56.3858	6.50299e-05	0.003314
Solyc12g010800.2	2.50657	2.67782	56.2334	6.56636e-05	0.0033363
Solyc03g026345.1	-0.774177	5.87155	56.1533	6.59999e-05	0.0033434
Solyc11g066100.2	-2.21271	11.2203	55.9986	6.66552e-05	0.00335683
Solyc06g076270.3	0.85402	5.77634	55.9962	6.66656e-05	0.00335683
Solyc01g097030.3	-0.868625	5.4589	55.9232	6.69779e-05	0.00335683
Solyc07g048120.3	-1.39418	6.04089	55.8909	6.71164e-05	0.00335683
Solyc11g008890.2	0.751066	5.5997	55.8597	6.72509e-05	0.00335683
Solyc04g073990.3	1.05609	7.55029	55.6729	6.80622e-05	0.00338172
Solyc01g110440.4	-2.93644	8.01343	55.5872	6.84385e-05	0.00338172
Solyc01g100280.3	2.75522	1.95867	55.4341	6.9117e-05	0.00338172
Solyc12g005990.2	1.33336	4.48338	55.3836	6.93427e-05	0.00338172
Solyc03g005690.3	1.09418	3.53224	55.2918	6.97553e-05	0.00338172
Solyc12g015860.2	1.2022	8.08262	55.274	6.98359e-05	0.00338172
Solyc03g082530.1	-3.91404	3.09635	55.2607	6.98959e-05	0.00338172
Solyc07g007420.3	-2.5438	6.36739	55.2442	6.99707e-05	0.00338172
Solyc01g107700.3	0.770722	6.14823	55.2196	7.00822e-05	0.00338172
Solyc09g010000.3	1.28886	4.63449	55.1388	7.04501e-05	0.00338172
Solyc11g062120.2	2.12747	3.4326	55.134	7.04721e-05	0.00338172
Solyc04g074450.1	-2.32492	7.97437	55.0756	7.07394e-05	0.00338172
Solyc09g098540.3	1.30977	7.94922	55.0723	7.07547e-05	0.00338172
Solyc02g085730.3	1.54234	3.77214	54.9044	7.15312e-05	0.00338172
Solyc09g007270.3	-1.22797	10.0433	54.8885	7.16052e-05	0.00338172
Solyc06g036290.3	-3.33432	12.1672	54.8363	7.18491e-05	0.00338172
Solyc02g085660.1	-2.19359	2.54845	54.8154	7.1947e-05	0.00338172
Solyc12g042500.2	2.77336	3.17451	54.7942	7.20466e-05	0.00338172
Solyc02g089900.1	-1.60581	4.98458	54.7885	7.20734e-05	0.00338172
Solyc05g055010.3	-1.90335	7.78746	54.7698	7.21612e-05	0.00338172
Solyc11g010430.2	1.42796	3.37126	54.7473	7.22673e-05	0.00338172
Solyc08g083130.3	-2.3622	4.0952	54.7302	7.23479e-05	0.00338172
Solyc08g075032.1	-1.33237	3.51486	54.7045	7.24693e-05	0.00338172
Solyc05g006400.2	-0.88312	8.17156	54.6612	7.26747e-05	0.00338172
Solyc03g083030.3	1.43739	5.02478	54.6523	7.27167e-05	0.00338172
Solyc08g080640.2	1.55108	10.9133	54.595	7.29899e-05	0.00338518
Solyc08g068820.3	-0.891276	5.30682	54.3001	7.44149e-05	0.00344189
Solyc05g006030.3	-1.55595	5.31299	54.2345	7.47368e-05	0.00344741
Solyc01g102410.3	-0.980616	8.02625	54.0847	7.54778e-05	0.00346312
Solyc01g088590.4	2.64537	5.09343	54.0809	7.54967e-05	0.00346312
Solyc01g102840.3	-3.07461	6.9144	54.0426	7.56876e-05	0.00346312
Solyc12g089040.2	-1.06545	6.69408	53.8768	7.65217e-05	0.00349189
Solyc02g089615.1	-1.48501	7.17103	53.79	7.69627e-05	0.00350151
Solyc01g097190.3	-0.747199	7.15503	53.7397	7.72199e-05	0.00350151
Solyc05g006170.3	-0.832418	7.27346	53.7144	7.73496e-05	0.00350151
Solyc12g043120.2	-0.91841	7.63813	53.5321	7.82928e-05	0.00353481
Solyc01g081310.3	1.47897	5.22172	53.4341	7.88052e-05	0.00354853
Solyc02g093120.3	-0.917183	4.41904	53.33	7.93544e-05	0.00355733
Solyc02g091720.2	-0.837261	5.73433	53.2957	7.95364e-05	0.00355733
Solyc02g086360.3	-0.758842	5.2468	53.2512	7.97737e-05	0.00355733
Solyc02g076810.3	-0.820489	5.3501	53.2226	7.99265e-05	0.00355733
Solyc04g005340.2	1.12931	7.89906	53.1905	8.0098e-05	0.00355733
Solyc11g066430.1	1.68205	3.5667	53.1081	8.05414e-05	0.00355733
Solyc12g017240.2	-3.78668	7.62605	53.0908	8.0635e-05	0.00355733
Solyc10g086410.3	-1.77549	7.56953	53.0497	8.08576e-05	0.00355733
Solyc02g065540.2	-1.48976	5.35913	53.0012	8.11213e-05	0.00355733
Solyc06g009110.3	-3.33416	2.72071	52.9614	8.13381e-05	0.00355733
Solyc09g075370.3	1.14452	4.27152	52.9304	8.1508e-05	0.00355733
Solyc01g094410.3	-3.05363	7.57134	52.9303	8.15086e-05	0.00355733
Solyc10g084140.2	-0.711105	7.66141	52.7088	8.27338e-05	0.00360157
Solyc08g065870.3	-1.00116	4.33827	52.6402	8.31175e-05	0.00360904
Solyc07g053180.3	0.900841	4.63565	52.551	8.36205e-05	0.00361692
Solyc03g078630.3	1.22988	3.9626	52.5075	8.3867e-05	0.00361692
Solyc12g017250.2	-0.827607	8.5245	52.4953	8.39365e-05	0.00361692
Solyc09g082460.3	-1.09415	7.38834	52.4239	8.43434e-05	0.00362528
Solyc07g064560.3	-0.796572	5.58929	52.3143	8.49728e-05	0.00364313
Solyc09g008780.3	0.857697	8.31073	52.2312	8.54541e-05	0.00364541
Solyc06g076540.1	-2.84614	8.15257	52.2312	8.54545e-05	0.00364541
Solyc12g089300.2	2.4863	6.59039	52.0509	8.65105e-05	0.00366836
Solyc09g011160.3	-1.75967	7.42263	52.046	8.65394e-05	0.00366836
Solyc03g059070.3	1.25094	3.93347	52.0291	8.6639e-05	0.00366836
Solyc07g042930.3	-0.762102	5.87369	51.8743	8.75605e-05	0.00368965
Solyc06g036640.3	0.736692	6.301	51.845	8.77363e-05	0.00368965
Solyc09g007430.1	1.24775	3.53676	51.8357	8.77921e-05	0.00368965
Solyc03g025720.3	0.980914	8.27422	51.7894	8.80709e-05	0.00369225
Solyc02g071800.3	1.52534	2.94506	51.7071	8.85698e-05	0.0037004
Solyc03g097060.3	-0.714993	4.93859	51.6655	8.88228e-05	0.0037004
Solyc03g121620.1	-2.00676	6.52897	51.5862	8.93082e-05	0.0037004
Solyc10g085810.2	-0.896959	6.03005	51.5624	8.94547e-05	0.0037004
Solyc12g014250.2	0.831946	5.27648	51.5509	8.95253e-05	0.0037004
Solyc08g008370.3	-2.84621	8.09048	51.5437	8.95696e-05	0.0037004
Solyc04g007020.3	0.963703	6.39312	51.4941	8.98762e-05	0.00370238
Solyc02g065770.3	1.84451	2.45051	51.4656	9.00526e-05	0.00370238
Solyc02g066930.3	-0.713165	6.86536	51.3116	9.10149e-05	0.00373293
Solyc10g018907.1	-2.96346	4.41293	51.2234	9.15717e-05	0.00374673
Solyc10g006690.3	-2.52999	1.93115	51.0418	9.27308e-05	0.00378506
Solyc12g010450.2	-2.1649	3.72815	51.0071	9.2955e-05	0.00378514
Solyc05g055530.3	3.65468	0.811482	50.7116	9.48872e-05	0.00385459
Solyc02g082660.3	-0.920953	5.46932	50.5359	9.606e-05	0.00389295
Solyc06g053840.3	1.15608	4.64478	50.4911	9.63622e-05	0.00389518
Solyc04g054200.3	1.64578	3.74012	50.4599	9.65727e-05	0.00389518
Solyc08g005190.3	-0.765128	6.13004	50.3797	9.71177e-05	0.00390192
Solyc06g051920.3	-1.23866	6.60786	50.3497	9.73224e-05	0.00390192
Solyc09g091030.3	-0.810726	7.33062	50.3344	9.74275e-05	0.00390192
Solyc03g093120.4	-6.18614	5.0426	50.2736	9.78445e-05	0.003904
Solyc09g059950.3	-1.36583	4.89835	50.232	9.81311e-05	0.003904
Solyc02g014860.3	-1.96274	4.05321	50.1336	9.88141e-05	0.003904
Solyc09g074730.2	-0.950431	5.65381	50.112	9.89649e-05	0.003904
Solyc06g072440.3	0.7451	4.6306	50.0735	9.92341e-05	0.003904
Solyc06g065500.3	-0.726875	6.66128	50.0717	9.92462e-05	0.003904
Solyc08g005780.3	-0.875094	4.52959	50.0703	9.92564e-05	0.003904
Solyc04g071980.3	-0.669438	5.65628	50.0452	9.94321e-05	0.003904
Solyc09g008200.3	-1.22335	6.90357	50.0293	9.95438e-05	0.003904
Solyc02g093880.3	-0.856219	7.08101	49.9676	9.99788e-05	0.00391205
Solyc10g080370.1	-1.57323	7.48473	49.8686	0.000100682	0.00393053
Solyc11g062020.2	-0.754249	5.82196	49.7716	0.000101377	0.00393533
Solyc07g063340.3	0.992372	5.92519	49.7707	0.000101383	0.00393533
Solyc01g099370.3	-3.86206	8.55711	49.752	0.000101518	0.00393533
Solyc06g051120.3	-0.745092	4.70834	49.6993	0.000101899	0.00393533
Solyc09g072980.2	-1.26157	4.09803	49.6907	0.000101961	0.00393533
Solyc02g089720.2	0.702004	5.50382	49.6523	0.00010224	0.00393717
Solyc02g070680.3	-1.0244	6.41801	49.3384	0.000104554	0.00401258
Solyc01g090200.3	-0.753714	7.31168	49.3229	0.00010467	0.00401258
Solyc02g093100.3	2.35569	2.07231	49.2072	0.000105541	0.00402795
Solyc09g075720.3	1.90009	4.30903	49.2067	0.000105544	0.00402795
Solyc08g067040.3	-0.709922	5.73458	49.1676	0.000105841	0.00403024
Solyc01g067560.3	-0.651067	5.32661	49.097	0.000106378	0.00403333
Solyc12g013500.2	-0.92427	5.95745	49.066	0.000106615	0.00403333
Solyc04g081970.3	0.892686	4.80823	49.0637	0.000106633	0.00403333
Solyc12g010540.1	-1.31209	6.54589	48.9641	0.0001074	0.00405334
Solyc11g011880.2	-2.58176	1.5646	48.8233	0.000108495	0.00407809
Solyc04g072560.3	-0.914825	6.69798	48.8182	0.000108535	0.00407809
Solyc08g082820.3	1.14619	6.60918	48.6439	0.000109911	0.00411347
Solyc12g056640.2	1.43904	4.22963	48.6378	0.00010996	0.00411347
Solyc04g081190.3	0.849475	5.4442	48.5417	0.000110729	0.00412421
Solyc12g042830.2	-2.44951	8.92314	48.5309	0.000110815	0.00412421
Solyc05g050010.3	1.92521	7.79799	48.5111	0.000110974	0.00412421
Solyc09g009650.3	0.888432	6.45507	48.419	0.000111719	0.00414082
Solyc01g108050.3	1.04893	3.58672	48.364	0.000112167	0.00414082
Solyc04g009160.3	-0.899257	4.28353	48.3442	0.000112328	0.00414082
Solyc07g056120.3	-0.761409	4.57061	48.3362	0.000112394	0.00414082
Solyc02g077240.3	-0.785845	7.98651	48.2941	0.000112739	0.00414457
Solyc02g082100.3	-2.10186	3.58183	48.179	0.00011369	0.0041705
Solyc01g087730.3	-0.715727	6.63306	48.1143	0.000114228	0.00418123
Solyc06g083190.3	-1.56439	10.3773	47.9728	0.000115417	0.00418684
Solyc11g011210.2	2.5621	6.43955	47.945	0.000115653	0.00418684
Solyc11g008680.2	-1.51682	6.49646	47.9148	0.000115909	0.00418684
Solyc12g098350.1	-0.72902	5.18903	47.9053	0.00011599	0.00418684
Solyc06g009140.3	-1.12852	8.66628	47.8815	0.000116193	0.00418684
Solyc04g074980.3	1.0013	5.03355	47.8742	0.000116255	0.00418684
Solyc03g034220.3	-2.54636	2.86891	47.8707	0.000116284	0.00418684
Solyc06g010000.3	-0.680933	5.83748	47.8632	0.000116349	0.00418684
Solyc01g087590.3	-3.23915	3.91949	47.7883	0.000116991	0.00419546
Solyc10g008130.3	-0.713859	6.73353	47.7778	0.000117081	0.00419546
Solyc02g077920.3	1.36529	10.1121	47.7069	0.000117694	0.00420854
Solyc11g005660.2	-0.95681	4.9623	47.615	0.000118493	0.00422824
Solyc12g094420.2	-0.868313	6.1851	47.5688	0.000118898	0.00423376
Solyc01g100370.3	-1.43131	9.3117	47.4797	0.000119683	0.00423376
Solyc07g006280.3	-1.15979	10.4225	47.4788	0.000119691	0.00423376
Solyc04g074700.3	2.17309	3.07242	47.4531	0.000119919	0.00423376
Solyc12g009500.2	-0.864537	4.99529	47.4465	0.000119978	0.00423376
Solyc03g117540.3	1.77973	2.11695	47.4282	0.00012014	0.00423376
Solyc03g095700.1	-3.41932	0.893444	47.3193	0.000121113	0.0042513
Solyc05g012070.3	0.804275	5.26397	47.3166	0.000121138	0.0042513
Solyc07g017860.3	1.14378	3.40755	47.2433	0.000121799	0.00426571
Solyc03g005600.3	1.27555	3.77785	47.1368	0.000122766	0.00429077
Solyc04g050150.3	-0.764144	6.16172	47.0925	0.000123172	0.00429139
Solyc01g106370.3	-1.25561	4.3085	47.0532	0.000123534	0.00429139
Solyc06g036330.1	-1.00567	4.91948	47.0524	0.00012354	0.00429139
Solyc09g091050.3	-0.969991	8.29629	46.9549	0.000124443	0.00431393
Solyc08g005420.3	-0.87922	4.78636	46.8945	0.000125005	0.00432462
Solyc01g098000.3	1.00987	5.46992	46.8515	0.000125408	0.00432976
Solyc10g011790.3	0.709779	5.06576	46.6837	0.000126994	0.00437565
Solyc08g076730.3	-2.14456	5.06371	46.5934	0.000127859	0.00439653
Solyc10g007140.3	-0.915493	4.63557	46.5456	0.000128319	0.00440345
Solyc04g054480.3	1.20113	4.73578	46.4825	0.00012893	0.00441422
Solyc01g102350.3	2.19288	1.82273	46.4597	0.000129151	0.00441422
Solyc03g083350.3	-0.821228	6.84788	46.4196	0.000129542	0.00441872
Solyc12g096090.2	-0.938148	4.46485	46.3765	0.000129964	0.00442425
Solyc03g121140.3	-1.34684	4.1748	46.3061	0.000130657	0.00443893
Solyc01g103150.3	1.00824	3.80493	46.2258	0.000131453	0.00445619
Solyc06g069570.3	-1.55745	5.41435	46.1899	0.000131811	0.00445619
Solyc12g056300.2	1.69498	2.36038	46.1683	0.000132027	0.00445619
Solyc03g120510.1	0.91926	4.06799	46.1498	0.000132212	0.00445619
Solyc01g094690.3	-1.32812	4.09517	46.0306	0.000133413	0.00448189
Solyc01g099660.3	-1.38531	6.36699	46.0031	0.000133692	0.00448189
Solyc12g094630.2	-0.803343	5.61725	45.9358	0.000134377	0.00448189
Solyc10g084000.2	-3.99747	1.42487	45.9301	0.000134436	0.00448189
Solyc03g119890.3	1.00881	4.11947	45.9124	0.000134617	0.00448189
Solyc10g045153.1	-4.51324	2.86521	45.899	0.000134754	0.00448189
Solyc04g072900.1	-1.71938	5.92683	45.8929	0.000134817	0.00448189
Solyc10g080360.1	-1.53638	3.28718	45.8616	0.000135139	0.00448382
Solyc06g067970.2	-0.848623	5.53319	45.7342	0.000136459	0.00451882
Solyc09g092540.1	8.88751	1.69795	55.2797	0.000136734	0.00451913
Solyc09g010640.2	-1.50878	6.49165	45.6579	0.000137258	0.00452764
Solyc07g063200.2	-1.86599	4.12099	45.625	0.000137604	0.00453027
Solyc02g064740.3	0.715067	5.452	45.4627	0.000139326	0.00457399
Solyc02g080430.3	-0.655491	5.43884	45.4494	0.000139469	0.00457399
Solyc02g094400.3	-2.30674	7.49244	45.2485	0.000141641	0.00463631
Solyc09g092390.2	0.991794	5.30849	45.174	0.000142457	0.00465407
Solyc04g072460.3	1.55188	2.45364	45.1109	0.000143154	0.00466787
Solyc02g092800.3	-0.649776	7.80226	45.0831	0.000143461	0.00466894
Solyc09g008970.1	-2.73162	9.57785	45.046	0.000143875	0.00467345
Solyc08g077980.3	-1.56384	8.64579	44.9686	0.000144739	0.00469257
Solyc07g037960.1	0.713502	5.4323	44.909	0.00014541	0.00470201
Solyc01g102940.3	2.24858	2.54809	44.8599	0.000145965	0.00470201
Solyc02g082400.3	0.918865	4.44045	44.8543	0.000146028	0.00470201
Solyc04g055180.3	-0.618752	5.40082	44.8449	0.000146135	0.00470201
Solyc01g109130.3	-0.711417	5.6305	44.7322	0.000147422	0.00473447
Solyc07g006530.3	1.01948	4.95266	44.6852	0.000147963	0.00474288
Solyc10g006890.3	0.736724	5.3912	44.6402	0.000148482	0.00474554
Solyc02g068480.3	-0.851578	6.35394	44.6298	0.000148603	0.00474554
Solyc11g065100.2	-0.626715	5.63435	44.5527	0.000149501	0.00476527
Solyc02g071750.3	-0.85319	4.9204	44.4706	0.000150463	0.00478698
Solyc06g069890.3	0.654745	5.93098	44.4371	0.000150859	0.00478932
Solyc09g065990.3	-0.626994	5.17918	44.4167	0.0001511	0.00478932
Solyc08g081457.1	-1.14453	6.22464	44.3802	0.000151533	0.00479412
Solyc07g005360.3	0.646465	5.85046	44.3518	0.000151871	0.00479472
Solyc05g056270.3	-1.06396	6.89414	44.3313	0.000152115	0.00479472
Solyc05g012680.3	3.08101	1.68374	44.2798	0.000152731	0.00479681
Solyc02g081070.3	1.19134	4.63767	44.2083	0.000153592	0.00479681
Solyc01g091690.3	0.943749	7.14433	44.1873	0.000153846	0.00479681
Solyc03g113660.3	-1.28338	5.04732	44.1827	0.000153902	0.00479681
Solyc12g099600.2	-0.963149	4.49137	44.1526	0.000154266	0.00479681
Solyc03g043850.3	-0.953914	7.81861	44.1262	0.000154587	0.00479681
Solyc10g080880.2	1.31194	5.11009	44.1112	0.000154771	0.00479681
Solyc03g096290.3	-4.54621	0.656073	44.1043	0.000154854	0.00479681
Solyc07g049160.3	2.01614	5.90687	44.0702	0.000155272	0.00479681
Solyc02g084420.3	1.60985	3.12072	44.0698	0.000155277	0.00479681
Solyc05g054720.3	-0.621131	6.5639	44.0158	0.000155939	0.00479681
Solyc09g014380.3	2.68007	2.3373	44.005	0.000156073	0.00479681
Solyc01g099400.3	-0.67602	6.99906	44.0016	0.000156114	0.00479681
Solyc02g070880.1	0.859724	4.63589	43.9757	0.000156434	0.00479681
Solyc04g011520.3	0.820451	5.73903	43.9554	0.000156685	0.00479681
Solyc09g098100.3	1.29731	5.24234	43.955	0.00015669	0.00479681
Solyc05g012450.3	1.29483	4.91794	43.9124	0.000157219	0.00480437
Solyc09g011210.3	-0.758179	4.5305	43.8781	0.000157647	0.00480456
Solyc04g014600.3	-1.45706	10.1436	43.8666	0.00015779	0.00480456
Solyc12g009270.1	2.77075	3.14132	43.7656	0.000159059	0.00483454
Solyc08g059660.2	-0.679684	6.99469	43.7242	0.000159583	0.00484181
Solyc01g080640.3	0.72602	8.38416	43.6945	0.000159959	0.00484458
Solyc05g007490.3	2.45281	2.83341	43.5489	0.000161823	0.00489234
Solyc05g008815.1	-1.54564	3.60886	43.4978	0.000162483	0.00490268
Solyc04g009990.3	-1.06683	6.7662	43.478	0.000162741	0.00490268
Solyc12g042060.2	-0.829553	7.30401	43.4535	0.000163059	0.00490357
Solyc01g059860.3	1.4086	2.86919	43.3788	0.000164036	0.00492426
Solyc09g059990.1	2.95041	0.480973	43.3217	0.000164787	0.00492924
Solyc01g097340.3	1.63294	4.81209	43.3014	0.000165054	0.00492924
Solyc03g120730.3	-0.688557	6.25621	43.3002	0.000165071	0.00492924
Solyc06g005410.3	2.20833	1.46162	43.2687	0.000165487	0.00493127
Solyc11g012870.2	1.42133	4.29611	43.2513	0.000165718	0.00493127
Solyc08g079830.3	-0.965917	6.84601	43.2155	0.000166195	0.00493414
Solyc01g005430.3	-0.84972	4.43069	43.2005	0.000166394	0.00493414
Solyc05g015390.3	-1.17997	11.0201	43.1283	0.000167362	0.0049542
Solyc10g074790.2	-0.918771	8.56891	43.0526	0.000168384	0.00497582
Solyc01g088660.3	1.1612	5.03892	42.9752	0.000169437	0.00499203
Solyc04g071480.1	-2.30929	7.89054	42.9691	0.00016952	0.00499203
Solyc02g072300.3	0.624726	5.93736	42.9114	0.00017031	0.00500603
Solyc11g013520.2	-0.697123	6.12379	42.8757	0.000170803	0.00500603
Solyc07g047770.3	0.629588	6.08641	42.8549	0.000171089	0.00500603
Solyc10g085660.2	-0.868351	5.15149	42.849	0.000171171	0.00500603
Solyc02g093330.3	-3.11236	1.00699	42.815	0.000171642	0.00501118
Solyc10g054440.2	-2.70681	4.52582	42.7725	0.000172233	0.00501984
Solyc12g088460.2	-1.65855	3.92672	42.7445	0.000172623	0.00502261
Solyc06g064910.3	-0.674208	6.89711	42.6828	0.000173489	0.00503588
Solyc04g077810.1	-1.17517	4.79877	42.6698	0.000173672	0.00503588
Solyc11g067160.2	-0.801953	7.30916	42.6114	0.000174498	0.00505123
Solyc10g081750.1	-0.728801	6.09297	42.5601	0.000175226	0.00505756
Solyc07g007430.3	-0.832101	6.10822	42.5542	0.00017531	0.00505756
Solyc04g082880.3	-1.6473	8.49902	42.4922	0.000176196	0.00506977
Solyc08g005470.3	0.650944	6.27662	42.4829	0.00017633	0.00506977
Solyc08g075840.3	-0.82249	6.75764	42.4616	0.000176636	0.00507002
Solyc01g008320.3	-0.862976	7.54638	42.4362	0.000177001	0.00507195
Solyc10g081510.2	0.942511	8.10863	42.3546	0.000178184	0.00509725
Solyc07g063960.3	-1.08926	5.63572	42.2806	0.000179263	0.00511952
Solyc01g109830.3	-0.749547	5.96844	42.2281	0.000180034	0.00513293
Solyc05g052030.1	1.71888	3.48465	42.1961	0.000180506	0.00513348
Solyc07g063590.3	-1.27978	2.94571	42.1777	0.000180779	0.00513348
Solyc08g067370.1	1.8897	1.9903	42.1656	0.000180958	0.00513348
Solyc02g036310.3	1.19132	4.00561	42.1101	0.000181784	0.00514176
Solyc03g117590.3	-2.56516	3.03906	42.0658	0.000182445	0.00514176
Solyc01g091640.3	0.733734	4.81065	42.0564	0.000182587	0.00514176
Solyc06g073920.3	1.09506	6.57392	42.0498	0.000182685	0.00514176
Solyc03g080020.3	0.757047	4.81395	42.0371	0.000182875	0.00514176
Solyc02g083760.3	-3.72381	0.874546	41.9856	0.000183652	0.00514176
Solyc07g008250.3	-0.90329	6.31576	41.9598	0.000184042	0.00514176
Solyc04g072030.1	2.71739	3.82108	41.9413	0.000184322	0.00514176
Solyc11g005640.2	-1.12133	6.08671	41.93	0.000184494	0.00514176
Solyc01g010200.3	1.58762	7.07075	41.9228	0.000184602	0.00514176
Solyc05g054610.1	4.25247	0.471266	41.9099	0.000184799	0.00514176
Solyc03g114810.3	0.74684	4.68083	41.8942	0.000185039	0.00514176
Solyc06g073180.3	1.01007	6.12357	41.8851	0.000185177	0.00514176
Solyc07g062700.3	-2.91201	8.15293	41.7881	0.000186664	0.00517461
Solyc04g055170.3	1.70461	4.51693	41.7098	0.000187876	0.00518902
Solyc12g043110.2	-1.07415	8.8835	41.7085	0.000187896	0.00518902
Solyc08g080520.3	-0.795224	5.84363	41.6955	0.000188099	0.00518902
Solyc09g082680.3	-0.727697	6.08826	41.6354	0.000189036	0.00520645
Solyc01g067090.3	-1.33106	6.88173	41.6147	0.00018936	0.00520695
Solyc01g094760.3	2.83001	2.46487	41.5892	0.000189762	0.00520957
Solyc05g008130.3	-1.2613	5.11187	41.5274	0.000190737	0.00522791
Solyc01g105010.3	1.25922	3.5938	41.4645	0.000191735	0.00524134
Solyc09g090760.3	-1.21412	6.29893	41.4563	0.000191865	0.00524134
Solyc05g014240.3	1.25838	3.44326	41.4385	0.000192151	0.00524134
Solyc03g113100.3	-1.10604	8.65247	41.3596	0.000193416	0.00526741
Solyc09g089730.3	1.21847	4.91728	41.2824	0.000194665	0.00526911
Solyc01g088650.3	0.976487	3.32203	41.278	0.000194736	0.00526911
Solyc06g076640.3	1.87324	4.54455	41.2558	0.000195098	0.00526911
Solyc04g080540.2	-2.60842	9.55616	41.2554	0.000195104	0.00526911
Solyc03g113420.3	1.43407	2.2232	41.2321	0.000195484	0.00526911
Solyc07g007500.3	-0.892721	6.31314	41.2015	0.000195983	0.00526911
Solyc10g009110.1	-2.7375	6.66548	41.1955	0.000196081	0.00526911
Solyc04g074150.2	0.701882	4.94633	41.1849	0.000196256	0.00526911
Solyc01g005560.3	0.856374	7.84255	41.1512	0.00019681	0.00526911
Solyc01g105340.3	-0.742184	8.79085	41.1184	0.000197351	0.00526911
Solyc07g008900.3	1.12221	5.45658	41.0973	0.0001977	0.00526911
Solyc06g076040.3	-2.60704	5.64946	41.0835	0.000197928	0.00526911
Solyc01g098710.3	1.67817	4.62713	41.0746	0.000198076	0.00526911
Solyc02g090910.3	-0.679695	6.77507	41.067	0.000198202	0.00526911
Solyc02g089690.3	2.64452	1.02806	41.0548	0.000198404	0.00526911
Solyc11g009000.2	1.58861	4.65643	41.0532	0.000198431	0.00526911
Solyc01g081250.3	-4.96602	4.31118	41.0119	0.00019912	0.00527045
Solyc08g060940.1	1.06482	4.51769	41.0103	0.000199147	0.00527045
Solyc12g099160.2	1.28232	3.09503	40.9945	0.000199411	0.00527045
Solyc11g011130.2	0.833122	6.48855	40.9318	0.000200463	0.00529005
Solyc09g072620.3	1.39885	2.5997	40.9112	0.000200812	0.00529104
Solyc06g054690.3	-1.02617	5.05851	40.8721	0.000201473	0.00530026
Solyc07g007160.3	1.29339	3.16131	40.7975	0.000202741	0.00532282
Solyc05g009330.3	1.88443	2.84342	40.7797	0.000203046	0.00532282
Solyc09g082710.3	0.892694	5.44265	40.7531	0.000203503	0.00532282
Solyc07g054800.1	-6.70341	0.821058	48.721	0.000203854	0.00532282
Solyc07g054210.3	-1.25519	7.1944	40.7268	0.000203955	0.00532282
Solyc12g049270.2	-0.667664	7.35884	40.6991	0.000204432	0.00532282
Solyc09g059030.3	-0.711151	7.52647	40.6814	0.000204737	0.00532282
Solyc06g073510.3	0.966811	3.57502	40.6484	0.000205309	0.00532282
Solyc01g006110.3	-0.660552	6.65275	40.643	0.000205402	0.00532282
Solyc03g117547.1	1.51331	2.95329	40.6365	0.000205516	0.00532282
Solyc12g011310.2	-1.89684	8.58985	40.6209	0.000205788	0.00532282
Solyc01g095590.3	0.963146	3.80786	40.6039	0.000206083	0.00532282
Solyc02g069430.3	-1.07399	8.08003	40.5099	0.00020773	0.00535722
Solyc02g091840.3	1.0631	7.619	40.4657	0.000208511	0.00536924
Solyc07g042080.3	-0.750301	5.87565	40.3618	0.000210359	0.00540865
Solyc01g094170.3	-1.74768	6.92115	40.3439	0.00021068	0.00540874
Solyc05g005760.3	2.47735	1.101	40.2974	0.000211516	0.00541264
Solyc02g078590.1	2.01697	1.74593	40.2924	0.000211605	0.00541264
Solyc07g054320.3	-0.82723	6.33363	40.2823	0.000211787	0.00541264
Solyc10g018520.1	-0.748331	6.52857	40.2234	0.000212854	0.00543177
Solyc09g055230.3	-0.652735	6.11953	40.1868	0.000213519	0.00544059
Solyc09g082060.3	0.809007	4.86603	40.1289	0.000214578	0.00545148
Solyc07g007400.3	-2.16121	5.91765	40.1284	0.000214587	0.00545148
Solyc11g068870.2	-0.765912	6.61958	40.0321	0.000216363	0.00548353
Solyc01g099600.3	-1.67308	8.55054	40.025	0.000216493	0.00548353
Solyc03g123610.3	-0.735988	7.63395	39.9915	0.000217115	0.00548703
Solyc08g016440.3	-2.05332	5.47824	39.9829	0.000217276	0.00548703
Solyc04g007490.3	0.91978	4.74462	39.9355	0.000218161	0.00549805
Solyc01g066613.1	-4.79393	-0.433368	47.6514	0.000218554	0.00549805
Solyc09g091280.3	0.939277	5.18585	39.9077	0.000218682	0.00549805
Solyc08g066390.3	-1.12155	3.67175	39.8478	0.000219811	0.00551435
Solyc08g079260.3	-0.736814	8.33605	39.8004	0.00022071	0.00551435
Solyc07g018070.3	3.96784	0.83653	39.798	0.000220753	0.00551435
Solyc05g008560.1	-0.68875	4.63917	39.7949	0.000220813	0.00551435
Solyc03g121070.3	1.77917	2.58131	39.7877	0.00022095	0.00551435
Solyc04g074040.3	-0.76889	7.46652	39.6783	0.000223043	0.00555792
Solyc02g087260.1	-0.720762	5.32789	39.6624	0.000223349	0.00555792
Solyc03g006330.3	1.62046	4.55676	39.5897	0.000224756	0.00558477
Solyc07g005230.2	1.83127	1.95456	39.5626	0.000225283	0.00558971
Solyc09g061310.3	-1.41601	7.59648	39.511	0.000226292	0.00559267
Solyc04g072160.3	-1.92991	7.92981	39.5076	0.000226359	0.00559267
Solyc12g015880.2	-1.3463	10.0961	39.4956	0.000226594	0.00559267
Solyc03g120720.3	0.906685	5.96209	39.4751	0.000226997	0.00559267
Solyc05g054080.3	-0.743256	7.68394	39.4727	0.000227045	0.00559267
Solyc06g062790.3	-0.677772	6.91096	39.4282	0.000227922	0.00560616
Solyc08g063050.3	-0.568838	6.43007	39.3953	0.000228574	0.00561409
Solyc01g106470.3	0.627294	5.81094	39.3723	0.000229031	0.00561719
Solyc11g005900.2	-0.873369	4.27972	39.3275	0.000229924	0.00563098
Solyc08g080680.3	0.737552	4.13905	39.2751	0.000230975	0.00563448
Solyc08g007845.1	2.67119	3.11751	39.2663	0.000231152	0.00563448
Solyc04g074420.1	-4.5525	1.44028	39.2513	0.000231454	0.00563448
Solyc11g013310.2	2.20695	3.05425	39.2272	0.000231939	0.00563448
Solyc04g007280.3	-0.636472	7.1513	39.2237	0.00023201	0.00563448
Solyc03g080090.3	-1.32419	8.41367	39.2216	0.000232053	0.00563448
Solyc07g049200.3	-0.928164	6.6877	39.2035	0.000232419	0.00563533
Solyc07g052700.3	-0.770813	7.35887	39.1722	0.000233055	0.00564142
Solyc06g082990.3	-0.743664	5.27698	39.1585	0.000233333	0.00564142
Solyc09g075470.2	-2.94887	1.90711	39.0037	0.000236513	0.00571019
Solyc03g083390.3	-0.731016	7.86985	38.9872	0.000236854	0.00571033
Solyc01g080620.3	-0.800576	4.54801	38.9574	0.000237473	0.00571715
Solyc07g007920.2	3.0795	0.439478	38.9118	0.000238425	0.00573196
Solyc02g063420.3	1.52753	7.20646	38.8856	0.000238974	0.00573706
Solyc11g006070.2	0.64285	5.59346	38.8414	0.000239902	0.00575123
Solyc05g026050.3	-0.913071	7.06224	38.7939	0.000240906	0.00576717
Solyc12g015830.1	-0.828102	3.91761	38.7395	0.000242062	0.00577424
Solyc01g028810.3	-0.832902	10.645	38.7251	0.00024237	0.00577424
Solyc07g005880.3	-0.571394	6.28055	38.7179	0.000242524	0.00577424
Solyc08g063040.3	1.04645	4.46719	38.7163	0.000242558	0.00577424
Solyc07g065090.2	2.27158	1.68018	38.6779	0.00024338	0.00578572
Solyc01g095430.3	-0.698983	4.90259	38.6591	0.000243784	0.00578724
Solyc01g107360.3	-0.983769	6.4862	38.6259	0.000244499	0.00579612
Solyc01g111400.3	1.41147	5.1625	38.5918	0.000245235	0.0058055
Solyc08g077630.3	-2.57657	4.63397	38.5641	0.000245837	0.00581166
Solyc09g010562.1	0.838412	5.43911	38.5209	0.000246779	0.00582271
Solyc01g100850.3	1.16602	2.7697	38.5113	0.000246989	0.00582271
Solyc08g006220.3	-0.686093	4.97462	38.4403	0.000248547	0.00585134
Solyc12g057160.1	-3.50792	5.54914	38.3628	0.000250261	0.00588355
Solyc11g007680.2	-0.878411	6.16139	38.3123	0.000251387	0.00590187
Solyc04g082160.3	-0.74586	7.81558	38.2896	0.000251894	0.00590378
Solyc07g008840.3	0.622767	6.54887	38.2776	0.000252162	0.00590378
Solyc01g102610.3	1.1549	4.60567	38.2195	0.000253471	0.00591256
Solyc02g086710.3	-0.637912	6.49216	38.219	0.000253481	0.00591256
Solyc12g009150.2	0.753317	6.00079	38.1803	0.000254357	0.00591256
Solyc08g006680.3	2.30809	1.9089	38.1795	0.000254375	0.00591256
Solyc01g094580.3	-0.665827	5.11322	38.1685	0.000254626	0.00591256
Solyc10g079130.2	-0.923017	6.20385	38.1562	0.000254905	0.00591256
Solyc02g084990.3	1.46483	3.89685	38.1534	0.000254969	0.00591256
Solyc10g008420.3	-1.03486	6.45475	38.1372	0.000255337	0.00591304
Solyc01g109110.3	-1.68377	6.84656	38.0469	0.000257405	0.00594273
Solyc12g100050.2	-0.754772	4.91142	38.0375	0.000257621	0.00594273
Solyc01g107930.3	-0.803258	5.07157	38.0355	0.000257666	0.00594273
Solyc04g005120.3	0.785854	4.91103	38.0104	0.000258247	0.00594692
Solyc11g020870.2	0.679992	5.32488	37.9869	0.000258789	0.00594692
Solyc06g074210.3	-0.715973	6.94404	37.9823	0.000258896	0.00594692
Solyc03g121440.3	2.07131	3.93809	37.9408	0.00025986	0.00596103
Solyc10g018140.2	1.38976	5.47184	37.8979	0.000260863	0.00596701
Solyc02g089650.3	2.81839	1.58517	37.8908	0.000261028	0.00596701
Solyc04g081220.3	1.07061	3.47113	37.8846	0.000261173	0.00596701
Solyc01g091130.3	-1.26417	5.59494	37.8669	0.000261588	0.00596849
Solyc05g032670.2	0.713493	4.13683	37.8419	0.000262178	0.00597394
Solyc05g053040.3	-0.762541	5.54075	37.8093	0.000262947	0.00598344
Solyc02g087410.3	2.89888	1.20595	37.7314	0.000264796	0.00601747
Solyc06g005590.3	0.803532	4.14961	37.6875	0.000265843	0.00602838
Solyc09g005910.3	-0.737212	6.18474	37.638	0.000267033	0.00602838
Solyc11g045390.2	-0.780586	5.27741	37.6372	0.000267052	0.00602838
Solyc09g065030.3	1.8847	1.68374	37.6371	0.000267056	0.00602838
Solyc03g026270.3	-8.49591	5.54197	37.6206	0.000267453	0.00602838
Solyc09g091270.2	2.75462	1.39077	37.5927	0.000268129	0.00602838
Solyc08g082090.1	-2.74368	4.6448	37.5913	0.000268162	0.00602838
Solyc12g099390.2	-0.656788	6.09925	37.5894	0.000268208	0.00602838
Solyc02g087190.1	1.64841	4.48841	37.5607	0.000268905	0.00602838
Solyc02g087840.3	3.53356	0.0823859	37.5597	0.000268929	0.00602838
Solyc03g113405.1	0.685511	6.17613	37.5366	0.000269492	0.00602838
Solyc03g116680.3	-0.95337	7.77642	37.5352	0.000269526	0.00602838
Solyc02g078780.3	1.81179	2.67362	37.4947	0.000270515	0.00604256
Solyc09g098330.3	-0.868282	5.30307	37.3538	0.000273992	0.00610755
Solyc07g065380.4	0.81509	5.1506	37.3478	0.000274142	0.00610755
Solyc07g048100.2	2.84839	1.05601	37.3044	0.000275226	0.00611206
Solyc06g068600.3	0.718392	6.06486	37.2896	0.000275596	0.00611206
Solyc01g095270.3	-0.71383	5.35399	37.2829	0.000275763	0.00611206
Solyc06g063090.3	0.659058	5.95451	37.2822	0.000275781	0.00611206
Solyc03g120090.1	-1.73056	7.06053	37.2221	0.000277294	0.00612983
Solyc12g070117.1	1.98159	1.8988	37.2194	0.000277362	0.00612983
Solyc03g114510.3	-0.914808	5.14256	37.1775	0.000278424	0.00612983
Solyc11g006380.2	0.885475	4.14515	37.1728	0.000278541	0.00612983
Solyc01g103970.3	-0.663414	6.4546	37.167	0.000278691	0.00612983
Solyc07g042550.3	-0.738969	7.75663	37.1621	0.000278814	0.00612983
Solyc09g008370.1	1.53381	4.76926	37.1507	0.000279103	0.00612983
Solyc06g048633.1	-2.89162	5.46827	37.1007	0.00028038	0.00614761
Solyc06g060990.3	-0.689975	4.76344	37.0908	0.000280635	0.00614761
Solyc03g031970.3	0.649366	6.19149	37.0754	0.000281029	0.00614832
Solyc12g044930.2	1.15223	3.38474	37.0291	0.000282222	0.00615074
Solyc01g049650.3	0.842177	4.4615	37.0291	0.000282223	0.00615074
Solyc01g110130.3	2.24181	5.2454	37.0229	0.000282381	0.00615074
Solyc09g005120.3	-1.38974	7.32455	37.0121	0.000282662	0.00615074
Solyc02g085310.3	-1.56859	4.31442	37.0011	0.000282946	0.00615074
Solyc12g005950.2	-0.753125	7.01066	36.97	0.000283751	0.00616037
Solyc11g072100.2	-1.24124	3.29777	36.8483	0.000286938	0.00619872
Solyc03g121380.3	-0.781566	6.33211	36.8149	0.000287821	0.00619872
Solyc04g071990.3	-0.758123	7.10859	36.8103	0.00028794	0.00619872
Solyc02g081400.3	-0.712242	8.37641	36.7985	0.000288254	0.00619872
Solyc03g121960.3	-0.647677	6.54468	36.7817	0.0002887	0.00619872
Solyc12g094620.2	-0.941455	9.03326	36.7778	0.000288803	0.00619872
Solyc08g077150.3	0.586525	5.02033	36.773	0.000288932	0.00619872
Solyc09g015180.3	-0.587934	6.28646	36.7553	0.000289402	0.00619872
Solyc01g008070.3	-0.712352	7.5292	36.7387	0.000289845	0.00619872
Solyc06g068230.3	0.81862	5.06134	36.7364	0.000289907	0.00619872
Solyc07g065970.1	-3.41304	4.98335	36.705	0.000290747	0.00619872
Solyc05g013380.3	1.2752	4.31457	36.7024	0.000290815	0.00619872
Solyc06g060800.3	-1.25754	3.48871	36.7022	0.000290821	0.00619872
Solyc06g066380.1	-0.907385	3.81185	36.7	0.000290879	0.00619872
Solyc08g074420.3	-0.729479	6.08955	36.6962	0.00029098	0.00619872
Solyc07g064910.3	1.82462	3.72714	36.6619	0.000291905	0.00620703
Solyc07g066010.3	1.46515	5.59011	36.6546	0.0002921	0.00620703
Solyc09g098520.3	0.934294	4.50435	36.6208	0.000293014	0.00621868
Solyc01g109570.3	-0.766576	4.8838	36.5941	0.000293735	0.00622623
Solyc12g089160.2	0.700533	5.07401	36.5344	0.000295362	0.00624826
Solyc05g046340.2	-0.984164	6.72371	36.529	0.000295508	0.00624826
Solyc07g007060.2	-1.20933	6.76244	36.5063	0.00029613	0.00625329
Solyc08g048250.3	0.895983	5.27667	36.4935	0.000296481	0.00625329
Solyc12g044920.2	2.06788	1.07788	36.4517	0.000297634	0.00626983
Solyc07g064440.3	-0.698515	6.52473	36.3789	0.000299648	0.00628595
Solyc04g045470.3	0.956381	4.55681	36.363	0.000300093	0.00628595
Solyc05g052760.3	-0.715119	7.17709	36.3552	0.000300309	0.00628595
Solyc04g082460.3	-0.699051	7.46841	36.3552	0.000300311	0.00628595
Solyc06g007930.3	0.835127	5.07789	36.3505	0.000300441	0.00628595
Solyc09g092450.3	1.17798	4.6641	36.3443	0.000300615	0.00628595
Solyc04g050270.1	-0.746999	4.53884	36.3232	0.000301205	0.00629057
Solyc07g041620.1	-1.77716	5.19589	36.2884	0.000302182	0.0062908
Solyc11g012740.2	-0.647468	5.83373	36.283	0.000302334	0.0062908
Solyc08g080390.3	-0.787932	6.45861	36.2817	0.000302368	0.0062908
Solyc09g009040.3	0.81178	3.75062	36.2701	0.000302695	0.0062908
Solyc03g119140.3	0.982084	4.44662	36.2476	0.00030333	0.00629632
Solyc08g005610.3	-1.4678	8.02235	36.1722	0.000305468	0.00633172
Solyc03g005080.3	-0.690313	7.18617	36.1613	0.00030578	0.00633172
Solyc03g093080.3	-5.12829	5.35702	36.0978	0.000307599	0.00636165
Solyc10g038130.2	0.981654	3.72139	36.0836	0.000308007	0.00636236
Solyc08g065410.2	7.50967	-0.197423	53.7277	0.000309078	0.00636917
Solyc09g008850.3	-0.940319	4.81306	36.0463	0.000309085	0.00636917
Solyc04g007530.3	1.63228	3.57567	36.0266	0.000309655	0.00637284
Solyc03g121710.2	-0.596871	5.9891	36.0143	0.000310012	0.00637284
Solyc05g024415.1	-0.619562	6.86462	35.9969	0.000310515	0.00637549
Solyc06g073910.3	1.5373	2.66186	35.9642	0.000311468	0.00638735
Solyc07g056140.3	1.27414	3.17199	35.9413	0.00031214	0.00639342
Solyc06g066310.3	0.891338	3.75512	35.9278	0.000312535	0.00639381
Solyc04g077640.3	-2.40894	1.98984	35.9078	0.000313122	0.00639814
Solyc02g086750.2	-0.613541	6.721	35.8537	0.000314717	0.00642302
Solyc07g064970.3	1.08682	5.81984	35.8215	0.00031567	0.00643475
Solyc05g013640.1	1.40981	2.38931	35.8007	0.000316289	0.00643966
Solyc03g093110.3	-5.46683	3.90082	35.7728	0.00031712	0.00644887
Solyc11g069500.2	0.697896	4.71571	35.7584	0.000317552	0.00644995
Solyc03g122350.3	-2.92118	7.85466	35.7224	0.00031863	0.00646235
Solyc02g079010.3	-1.47786	3.84318	35.7127	0.000318922	0.00646235
Solyc05g013480.3	-0.859494	6.80399	35.6713	0.000320171	0.00647358
Solyc06g048410.3	-0.964594	8.42615	35.6652	0.000320355	0.00647358
Solyc02g077710.1	3.31939	8.59723	35.6484	0.000320863	0.00647358
Solyc03g119090.3	0.601203	6.44092	35.6375	0.000321194	0.00647358
Solyc03g007600.3	-0.701269	6.31883	35.6219	0.000321667	0.00647358
Solyc04g045475.1	1.2598	3.45335	35.6189	0.000321758	0.00647358
Solyc07g064420.3	0.627516	5.14285	35.5918	0.000322583	0.00648191
Solyc02g072260.3	1.01255	4.03339	35.5697	0.00032326	0.00648191
Solyc05g054170.3	-1.48283	5.68039	35.5679	0.000323315	0.00648191
Solyc01g107750.3	-0.590883	7.45763	35.5176	0.000324856	0.00649857
Solyc11g072860.2	3.51811	3.13195	35.5159	0.00032491	0.00649857
Solyc12g095760.2	0.705227	5.70545	35.4618	0.00032658	0.00652431
Solyc03g031440.3	1.04435	5.92104	35.4265	0.000327675	0.00653852
Solyc07g047950.1	1.05282	3.52462	35.3432	0.00033028	0.00658279
Solyc12g009810.2	-0.81977	5.3148	35.328	0.000330758	0.0065846
Solyc01g087520.3	-0.989059	5.38871	35.2849	0.000332118	0.00660396
Solyc02g086830.3	-0.688847	6.36877	35.2569	0.000333005	0.00660883
Solyc09g007900.3	-3.0091	3.5576	35.2526	0.00033314	0.00660883
Solyc05g053470.3	-0.809299	8.44547	35.2005	0.0003348	0.00662929
Solyc03g117870.3	-1.10951	8.21201	35.1957	0.000334953	0.00662929
Solyc02g086890.3	-1.18246	2.86358	35.1837	0.00033534	0.00662929
Solyc06g073950.3	-0.683198	6.07232	35.1659	0.000335907	0.00663198
Solyc03g121950.3	-0.615888	6.99997	35.1551	0.000336255	0.00663198
Solyc03g007280.3	-1.27882	4.78155	35.1193	0.000337408	0.00663979
Solyc08g007470.2	-0.902415	4.38432	35.1136	0.000337592	0.00663979
Solyc08g081900.3	-0.749579	7.20222	35.1065	0.000337821	0.00663979
Solyc06g074620.3	-1.25013	4.85088	35.0912	0.000338317	0.00664187
Solyc02g086970.3	1.6378	6.46168	35.0742	0.000338867	0.006645
Solyc03g007800.3	1.95824	2.89096	35.0567	0.000339435	0.00664848
Solyc06g005430.1	1.54568	3.27814	35.0238	0.000340506	0.0066531
Solyc02g090310.1	1.53098	3.51579	35.017	0.00034073	0.0066531
Solyc10g009280.3	-0.625692	4.91203	35.0135	0.000340844	0.0066531
Solyc03g025420.3	-0.730492	5.45073	34.962	0.00034253	0.00667112
Solyc03g025940.2	0.932193	3.76847	34.9502	0.000342918	0.00667112
Solyc10g085590.1	-1.94836	6.77563	34.9456	0.000343072	0.00667112
Solyc02g070250.3	-0.618685	4.96913	34.9291	0.000343616	0.00667112
Solyc01g098800.3	-1.00852	5.80307	34.9257	0.000343727	0.00667112
Solyc06g007700.3	-0.669792	6.89963	34.8971	0.000344672	0.00668185
Solyc03g121990.3	-0.655171	6.87238	34.8566	0.000346017	0.00670029
Solyc10g008400.1	-2.93396	6.71275	34.8179	0.000347309	0.00671766
Solyc12g056340.2	0.644766	4.44088	34.7548	0.000349428	0.00675063
Solyc08g082430.3	0.861489	4.83143	34.7335	0.000350149	0.00675063
Solyc09g007130.3	-1.16831	4.46821	34.7319	0.000350203	0.00675063
Solyc07g007560.3	1.44338	2.85578	34.7122	0.000350869	0.00675581
Solyc01g106900.3	-0.641502	6.51656	34.6824	0.000351878	0.00676192
Solyc03g020020.3	-0.841735	5.77976	34.673	0.000352198	0.00676192
Solyc09g011860.3	-2.52147	1.85499	34.6639	0.000352508	0.00676192
Solyc02g067080.3	0.846229	5.01665	34.6425	0.000353238	0.00676192
Solyc08g022030.3	0.793363	3.73784	34.6422	0.00035325	0.00676192
Solyc12g087890.2	1.34238	3.99604	34.6328	0.00035357	0.00676192
Solyc04g077615.1	-2.43539	1.75166	34.6009	0.000354663	0.00677522
Solyc06g048640.1	-2.73722	5.43442	34.5709	0.000355696	0.00677918
Solyc07g044860.3	-1.06483	6.86595	34.5588	0.000356114	0.00677918
Solyc11g006465.1	-0.842825	8.59879	34.5508	0.000356389	0.00677918
Solyc12g006490.2	1.15202	4.26139	34.5487	0.000356463	0.00677918
Solyc09g061620.3	-0.83331	7.35525	34.5091	0.000357833	0.00679763
Solyc06g073680.3	1.60575	2.52904	34.4945	0.00035834	0.00679967
Solyc04g010230.3	-0.611506	5.33283	34.4462	0.000360025	0.00682405
Solyc12g088370.2	-0.904814	5.78361	34.4216	0.000360886	0.00683136
Solyc06g083150.3	-0.88427	5.29667	34.4018	0.000361584	0.00683136
Solyc08g063000.3	1.98409	3.12183	34.4009	0.000361615	0.00683136
Solyc01g087090.3	-1.6584	5.37687	34.3808	0.000362321	0.00683711
Solyc12g014470.2	-0.77719	5.39148	34.3592	0.000363087	0.00684396
Solyc04g077940.3	-0.720693	5.62978	34.3447	0.000363598	0.00684601
Solyc01g079610.3	-0.846162	5.36689	34.3102	0.000364825	0.00686153
Solyc06g066030.3	1.14995	4.31461	34.1937	0.000368998	0.00693236
Solyc03g123620.4	-7.10437	4.11639	34.159	0.000370251	0.00694078
Solyc06g076140.3	1.62385	7.33585	34.1587	0.000370262	0.00694078
Solyc04g080700.3	-0.764277	7.00557	34.1023	0.000372313	0.00696538
Solyc01g106580.2	1.42165	2.83801	34.1001	0.000372393	0.00696538
Solyc11g006290.2	3.87576	-0.290108	40.0931	0.000373353	0.00697359
Solyc01g108160.3	-0.726323	6.49522	34.0657	0.000373651	0.00697359
Solyc03g026220.3	0.773728	5.29454	34.0416	0.000374535	0.00698242
Solyc01g079150.3	3.77327	1.0006	34.0138	0.00037556	0.00698501
Solyc03g114710.3	1.63861	5.54315	34.0105	0.000375679	0.00698501
Solyc06g063070.3	-0.881734	10.9903	34.0044	0.000375904	0.00698501
Solyc02g082450.3	2.41764	2.12654	33.9778	0.000376888	0.00699565
Solyc12g013880.2	1.03665	3.31811	33.9418	0.000378228	0.00701287
Solyc06g075830.2	0.869459	4.78781	33.9219	0.000378968	0.00701895
Solyc02g070020.1	1.28789	7.81956	33.908	0.000379485	0.00702089
Solyc01g086690.2	3.87396	-0.253392	33.8706	0.000380885	0.00703086
Solyc04g009370.3	-0.908305	4.41988	33.8586	0.000381337	0.00703086
Solyc06g060490.3	0.728212	4.99471	33.8494	0.000381682	0.00703086
Solyc12g096370.2	0.922285	3.3356	33.8454	0.000381834	0.00703086
Solyc02g093110.3	-0.613722	6.70122	33.8386	0.00038209	0.00703086
Solyc07g008560.3	2.85634	2.14802	33.8106	0.000383148	0.00704272
Solyc11g007020.2	0.784245	4.41586	33.7934	0.000383799	0.00704351
Solyc04g077920.3	-1.0926	7.13944	33.7807	0.00038428	0.00704351
Solyc04g014570.3	0.570879	6.39856	33.7767	0.000384432	0.00704351
Solyc05g018320.3	-0.734244	5.92153	33.7485	0.000385504	0.0070507
Solyc08g078510.3	-0.714283	8.80763	33.7446	0.000385653	0.0070507
Solyc06g034290.3	1.98388	4.50311	33.7217	0.000386526	0.0070535
Solyc03g033540.3	-1.41887	5.37724	33.7189	0.000386635	0.0070535
Solyc04g071165.1	-4.01068	0.744009	33.7019	0.000387285	0.00705779
Solyc09g005810.3	0.632686	4.93439	33.6779	0.000388207	0.00706702
Solyc05g005100.3	0.854716	4.00411	33.6575	0.000388992	0.00707021
Solyc04g076300.3	-1.26563	2.27244	33.6518	0.000389213	0.00707021
Solyc11g006270.2	1.48388	3.74823	33.5873	0.000391708	0.00709684
Solyc06g076260.3	1.06396	3.57873	33.5853	0.000391785	0.00709684
Solyc01g103450.3	-0.703286	9.29465	33.5803	0.000391982	0.00709684
Solyc06g062690.3	-1.02495	5.45256	33.5617	0.000392705	0.00709684
Solyc02g089090.3	1.00192	5.07005	33.5585	0.000392828	0.00709684
Solyc02g081810.3	1.43026	5.95868	33.5495	0.00039318	0.00709684
Solyc02g083820.1	-0.915223	5.17296	33.5375	0.000393649	0.00709778
Solyc06g050620.3	-0.774047	4.34924	33.4702	0.000396292	0.00712247
Solyc11g009010.2	1.34885	4.80231	33.4672	0.000396413	0.00712247
Solyc08g061270.1	0.87487	5.88809	33.4598	0.000396703	0.00712247
Solyc08g068050.3	1.46274	2.74982	33.4535	0.000396954	0.00712247
Solyc07g041780.3	-0.709635	4.08702	33.4395	0.000397507	0.00712247
Solyc12g042890.2	2.55911	2.0145	33.4314	0.000397825	0.00712247
Solyc05g053260.3	-0.597597	4.81939	33.4156	0.000398453	0.00712247
Solyc11g012730.2	0.549273	4.99516	33.4082	0.000398749	0.00712247
Solyc06g075720.2	-3.85809	2.21956	33.4073	0.000398785	0.00712247
Solyc02g087280.3	2.21433	2.27101	33.376	0.000400031	0.00712659
Solyc09g074380.3	-0.608221	5.85082	33.3672	0.00040038	0.00712659
Solyc02g090230.3	0.881626	3.59734	33.366	0.000400429	0.00712659
Solyc09g075420.3	-1.4079	9.12676	33.3595	0.00040069	0.00712659
Solyc11g071205.1	-0.919848	4.09776	33.338	0.000401551	0.00713444
Solyc04g078320.3	-0.646455	5.83165	33.3212	0.000402223	0.00713893
Solyc06g009160.3	-0.707361	5.99907	33.2902	0.00040347	0.00715361
Solyc09g076040.3	-0.649426	7.89842	33.2759	0.00040405	0.00715644
Solyc08g076010.3	-1.59235	4.36527	33.2254	0.000406097	0.00718522
Solyc03g025170.1	-1.02972	5.82836	33.2048	0.000406935	0.00718733
Solyc04g054260.3	1.5184	2.71785	33.2017	0.000407061	0.00718733
Solyc07g042480.3	1.7275	1.78364	33.166	0.000408519	0.00720561
Solyc08g045850.3	-0.675285	5.67421	33.1438	0.000409429	0.00720788
Solyc02g092120.3	-1.56483	2.68525	33.1255	0.000410182	0.00720788
Solyc07g043510.3	-1.1231	6.11184	33.1254	0.000410187	0.00720788
Solyc08g080690.3	-0.711019	6.91728	33.1216	0.000410342	0.00720788
Solyc08g075190.1	-1.96829	1.177	33.0981	0.000411315	0.00721752
Solyc04g078880.3	-2.04059	1.91606	33.0634	0.00041275	0.00723524
Solyc01g079590.3	-0.703994	7.499	33.0048	0.000415191	0.00726972
Solyc11g005670.2	-1.56242	10.755	32.9957	0.000415571	0.00726972
Solyc00g072100.3	1.89176	2.48473	32.9777	0.000416326	0.00727545
Solyc02g091670.1	-0.790503	5.74433	32.9655	0.000416836	0.00727688
Solyc10g006120.2	-3.56679	3.86294	32.8933	0.000419885	0.0073137
Solyc01g010940.3	0.7666	4.60111	32.8857	0.000420205	0.0073137
Solyc01g106000.3	0.746578	6.0931	32.8851	0.000420234	0.0073137
Solyc07g066220.3	-0.97524	7.08379	32.8568	0.000421435	0.00732094
Solyc04g005610.3	3.25598	1.66379	32.855	0.00042151	0.00732094
Solyc09g016940.3	-0.587445	5.15193	32.8232	0.000422871	0.0073353
Solyc11g069810.2	1.34406	2.73038	32.8153	0.000423207	0.0073353
Solyc04g076340.3	-1.58682	3.87507	32.8054	0.00042363	0.0073353
Solyc09g011410.3	-0.607914	5.23356	32.7943	0.000424109	0.00733613
Solyc03g115980.1	0.871786	4.55039	32.776	0.000424892	0.00733989
Solyc06g036130.3	-0.911743	6.58101	32.7692	0.000425188	0.00733989
Solyc02g036290.3	0.822423	4.37153	32.696	0.000428352	0.00738701
Solyc04g014390.3	-0.74872	6.58458	32.6362	0.000430964	0.00742452
Solyc07g006370.1	1.70053	5.51365	32.6238	0.000431504	0.00742631
Solyc05g008180.3	-0.667333	5.05779	32.5935	0.000432836	0.00744171
Solyc08g068390.3	1.37722	5.19466	32.5526	0.000434645	0.00746527
Solyc04g057880.3	-0.656384	5.31452	32.5224	0.000435981	0.00747905
Solyc08g081555.1	-2.54053	4.39687	32.5147	0.000436325	0.00747905
Solyc03g095610.3	1.27592	2.33009	32.4837	0.000437703	0.00749512
Solyc02g036470.3	-0.646693	5.5766	32.4547	0.000439003	0.00750981
Solyc08g066200.3	-0.61838	7.45338	32.4311	0.000440064	0.00751795
Solyc03g112200.1	-2.54561	3.60482	32.4226	0.000440444	0.00751795
Solyc01g057210.3	0.727688	5.03681	32.4075	0.000441126	0.00751795
Solyc03g063100.2	-3.90847	0.734466	32.3966	0.000441617	0.00751795
Solyc01g105540.3	0.938584	4.0822	32.395	0.000441687	0.00751795
Solyc03g123760.3	-0.876091	7.50648	32.3594	0.0004433	0.00753788
Solyc10g079560.1	1.25175	2.72085	32.3391	0.00044422	0.00754598
Solyc06g082500.3	2.40977	1.10636	32.319	0.000445136	0.00754647
Solyc02g093430.3	-1.20991	5.26773	32.319	0.000445136	0.00754647
Solyc03g114410.3	-0.794444	6.86698	32.3067	0.0004457	0.00754851
Solyc03g114320.3	-0.752549	5.73115	32.2678	0.000447481	0.00757115
Solyc02g082510.1	0.671735	5.64803	32.2393	0.000448789	0.00757703
Solyc05g008350.3	0.610123	4.6593	32.2382	0.000448839	0.00757703
Solyc11g017420.2	1.09451	3.02736	32.2273	0.000449345	0.00757703
Solyc01g106740.3	-0.684984	6.51546	32.2209	0.00044964	0.00757703
Solyc07g052990.1	-1.52549	6.96043	32.2093	0.000450174	0.00757703
Solyc10g083360.2	-1.09442	5.18207	32.2023	0.0004505	0.00757703
Solyc12g056550.1	-1.24241	4.48024	32.1886	0.000451135	0.00758022
Solyc10g074960.2	-0.697952	7.42175	32.1298	0.000453872	0.00761869
Solyc02g080560.1	2.9658	1.73153	32.0532	0.000457463	0.00766387
Solyc07g055140.3	1.8366	1.85796	32.0532	0.000457464	0.00766387
Solyc02g067180.3	1.11491	6.38676	32.0251	0.000458792	0.00767856
Solyc09g007560.3	-0.597896	6.50137	32.0117	0.00045943	0.00768
Solyc10g086180.2	2.40733	2.08541	32.0043	0.00045978	0.00768
Solyc04g011370.3	0.510504	6.33836	31.9771	0.000461074	0.00769407
Solyc01g091740.3	-2.10416	5.83237	31.9531	0.000462219	0.00770562
Solyc05g051200.1	1.67253	3.91382	31.9313	0.000463263	0.00771546
Solyc10g047320.2	0.879897	4.45938	31.9021	0.000464663	0.00772697
Solyc09g010680.3	1.70592	1.35848	31.898	0.000464862	0.00772697
Solyc02g071050.3	6.15736	-0.207465	37.2951	0.000465597	0.00772721
Solyc09g089670.3	0.920986	4.11384	31.8788	0.000465785	0.00772721
Solyc06g050700.3	-0.869154	4.21973	31.8538	0.000466996	0.00773976
Solyc05g011930.3	-0.70232	4.25469	31.8317	0.000468067	0.00774427
Solyc05g050800.3	-2.63698	4.97048	31.8294	0.000468178	0.00774427
Solyc11g064850.2	0.599683	6.21002	31.8148	0.000468885	0.00774845
Solyc02g092780.2	-0.688971	6.93522	31.7937	0.000469917	0.00775797
Solyc08g077300.3	-0.863909	6.91785	31.771	0.000471026	0.00776874
Solyc04g010190.1	1.0833	3.17314	31.7588	0.000471624	0.00777097
Solyc04g064700.3	-0.620299	6.85172	31.7483	0.000472135	0.00777097
Solyc03g078730.2	-1.67004	2.12785	31.7403	0.000472531	0.00777097
Solyc05g050220.3	-1.12985	4.24613	31.6284	0.000478069	0.00784554
Solyc02g063250.3	1.36467	2.97927	31.623	0.000478339	0.00784554
Solyc03g045110.3	-1.48632	2.32183	31.6208	0.000478448	0.00784554
Solyc04g080200.3	1.70979	3.7898	31.5463	0.000482184	0.00789525
Solyc06g049070.3	1.0677	4.99448	31.5418	0.000482408	0.00789525
Solyc12g042380.2	-0.75392	8.87351	31.5041	0.000484315	0.00791886
Solyc01g104430.2	-1.59009	2.02559	31.4861	0.000485229	0.00792618
Solyc03g116170.3	0.809022	5.38167	31.4673	0.000486182	0.00792929
Solyc06g066340.3	2.16389	1.08172	31.4509	0.000487018	0.00792929
Solyc09g007910.3	1.40077	2.61419	31.4489	0.000487122	0.00792929
Solyc03g113850.1	3.48415	-0.523567	31.4457	0.000487282	0.00792929
Solyc02g078020.3	-0.602642	6.45834	31.4309	0.000488038	0.0079335
Solyc03g034010.3	-3.42535	1.01794	31.4224	0.000488474	0.0079335
Solyc03g114600.3	-2.3884	2.38504	31.409	0.00048916	0.00793708
Solyc05g012390.3	0.670012	5.25477	31.368	0.000491272	0.00796376
Solyc05g013450.3	2.82799	0.050541	31.3495	0.000492228	0.00797166
Solyc06g063020.3	-0.738455	3.95824	31.3241	0.000493542	0.00798464
Solyc01g101100.3	0.938382	4.27817	31.3098	0.000494285	0.00798464
Solyc03g116670.3	-1.09112	6.31798	31.3069	0.000494437	0.00798464
Solyc07g032510.3	0.685346	4.4418	31.2887	0.00049538	0.0079853
Solyc04g076570.3	1.07	2.74839	31.2847	0.000495592	0.0079853
Solyc09g018460.1	1.94956	2.35654	31.2688	0.000496419	0.0079853
Solyc03g096830.3	-1.99124	3.73797	31.2676	0.000496485	0.0079853
Solyc10g081620.2	-0.667212	5.53789	31.254	0.000497196	0.0079853
Solyc12g027850.2	-0.547684	6.25158	31.2521	0.000497292	0.0079853
Solyc04g074510.3	1.75704	4.82763	31.2322	0.000498335	0.00799449
Solyc01g102280.3	1.27215	4.54397	31.2189	0.000499037	0.00799822
Solyc05g018650.3	-0.610522	6.11853	31.1979	0.000500144	0.00800842
Solyc04g082050.3	-1.24536	5.47071	31.1789	0.000501143	0.00801456
Solyc06g073230.3	-0.796248	4.62777	31.1728	0.000501469	0.00801456
Solyc01g010230.2	1.68214	5.26023	31.1456	0.000502909	0.00802652
Solyc11g020280.2	1.21	3.22341	31.1329	0.000503583	0.00802652
Solyc08g006930.3	-2.42958	0.751233	31.1226	0.000504134	0.00802652
Solyc12g019690.2	0.871321	3.63811	31.1147	0.000504552	0.00802652
Solyc01g109970.3	-0.652129	5.80613	31.1143	0.000504575	0.00802652
Solyc08g074720.2	-2.91627	0.986382	31.0958	0.000505562	0.00803362
Solyc06g005480.3	-0.854242	3.57464	31.0883	0.000505965	0.00803362
Solyc11g006460.2	-0.81614	8.70293	31.0462	0.000508222	0.00805772
Solyc02g089890.3	-0.861053	3.9904	31.0363	0.000508754	0.00805772
Solyc02g071120.3	0.679483	5.06883	31.0253	0.000509349	0.00805772
Solyc05g054430.3	1.93901	1.31735	31.0248	0.000509377	0.00805772
Solyc08g066250.3	2.24709	7.56098	30.9717	0.000512249	0.00809563
Solyc03g077920.1	-1.21038	2.89943	30.9231	0.000514902	0.00812594
Solyc05g005915.1	-6.14699	1.62675	30.9168	0.000515243	0.00812594
Solyc08g078610.3	-0.60336	6.14752	30.9103	0.000515599	0.00812594
Solyc04g005255.1	-1.49479	9.38376	30.8678	0.000517936	0.00815522
Solyc01g098910.3	-1.17786	6.7319	30.8462	0.000519126	0.0081664
Solyc01g079507.1	2.48553	4.2177	30.8183	0.000520669	0.00818312
Solyc01g088720.3	-0.60797	5.88836	30.8041	0.000521458	0.00818796
Solyc10g005510.3	1.19986	5.10147	30.7812	0.000522734	0.00819655
Solyc05g050970.3	0.548412	6.39561	30.777	0.000522969	0.00819655
Solyc02g083280.3	-0.981525	7.72771	30.7404	0.000525014	0.00820806
Solyc09g066060.2	-1.67755	3.90061	30.7312	0.000525528	0.00820806
Solyc06g063000.3	-0.776887	8.48197	30.7301	0.000525588	0.00820806
Solyc11g006900.1	1.66645	2.05391	30.7294	0.000525632	0.00820806
Solyc07g065230.1	-0.883496	4.90648	30.6953	0.000527549	0.00822368
Solyc12g005870.2	-0.679049	6.3227	30.6897	0.000527866	0.00822368
Solyc07g032260.3	0.828968	4.1855	30.6756	0.000528661	0.00822368
Solyc09g055870.2	-0.599589	6.09391	30.6742	0.000528737	0.00822368
Solyc03g114690.3	2.98581	1.80869	30.6629	0.000529381	0.00822368
Solyc01g010950.3	-0.728597	5.58596	30.6602	0.000529531	0.00822368
Solyc04g056650.3	-0.650899	5.64712	30.6367	0.000530863	0.00823685
Solyc07g065820.3	0.674287	5.15942	30.616	0.000532044	0.00824187
Solyc02g092160.3	-0.900966	6.33783	30.6102	0.000532372	0.00824187
Solyc06g066570.3	-0.634348	5.49231	30.6055	0.00053264	0.00824187
Solyc02g087130.3	-0.667062	5.5837	30.5835	0.000533897	0.00825383
Solyc09g009300.3	-0.632646	5.08932	30.537	0.000536567	0.00828758
Solyc03g112565.1	-0.673523	6.53284	30.5189	0.00053761	0.00829616
Solyc01g099790.3	-0.527709	6.86451	30.4794	0.000539894	0.00832386
Solyc03g116390.3	-1.35109	2.50648	30.4499	0.00054161	0.00833561
Solyc04g071730.3	-0.748643	5.34477	30.4377	0.00054232	0.00833561
Solyc03g120740.1	-1.24096	2.94882	30.4348	0.000542489	0.00833561
Solyc10g078600.2	-1.60006	3.36899	30.4302	0.000542757	0.00833561
Solyc02g086860.3	1.33759	2.81238	30.4213	0.000543281	0.00833561
Solyc01g098110.3	1.04369	7.76183	30.4159	0.000543595	0.00833561
Solyc05g052190.3	-0.992763	5.18496	30.4002	0.000544517	0.00834224
Solyc02g084890.2	-3.55823	5.23724	30.3847	0.000545424	0.00834862
Solyc08g067960.3	-1.17377	10.9985	30.3759	0.000545941	0.00834902
Solyc03g120850.3	-0.812549	7.02331	30.3472	0.000547636	0.00836743
Solyc06g083380.3	-0.583444	5.37095	30.3359	0.000548303	0.0083701
Solyc01g057090.3	-0.552292	5.94732	30.3235	0.000549038	0.00837382
Solyc11g007610.2	0.918462	3.16197	30.3037	0.000550212	0.0083842
Solyc04g017710.3	-0.562241	5.78592	30.2803	0.000551605	0.00839792
Solyc06g076660.3	2.45283	3.91389	30.2714	0.000552135	0.00839847
Solyc01g110920.3	2.58151	0.844469	30.241	0.000553952	0.00841859
Solyc05g009850.3	-0.63281	6.60496	30.2213	0.000555134	0.00842902
Solyc08g006980.3	-0.881256	8.12816	30.2039	0.000556178	0.00843102
Solyc12g100330.2	0.786047	6.06385	30.2026	0.000556256	0.00843102
Solyc12g044910.2	1.3407	2.336	30.1818	0.000557515	0.00843467
Solyc02g094150.3	-0.775848	5.22433	30.1781	0.000557734	0.00843467
Solyc03g113270.3	0.880078	8.84717	30.1693	0.000558267	0.00843467
Solyc09g090700.1	-0.543998	7.03232	30.1658	0.000558479	0.00843467
Solyc01g006150.3	2.14116	3.68746	30.1244	0.000560995	0.00846516
Solyc08g067590.1	-1.62569	1.80311	30.0978	0.000562616	0.0084821
Solyc12g005770.2	-0.535146	6.37626	30.0882	0.000563199	0.00848338
Solyc09g097770.3	5.18308	1.8244	30.0738	0.000564082	0.00848916
Solyc06g083790.3	0.716704	7.21448	30.0511	0.000565477	0.0085005
Solyc09g090100.3	-0.543638	6.48997	30.0453	0.000565834	0.0085005
Solyc02g089550.3	4.70433	0.499275	30.029	0.000566839	0.00850808
Solyc03g032030.3	1.96145	2.49261	30.0135	0.000567793	0.00851489
Solyc04g011560.3	-0.964667	4.84172	29.9925	0.000569093	0.00852688
Solyc06g005800.3	0.721986	4.59046	29.969	0.000570554	0.00852953
Solyc02g094440.3	0.559303	5.9263	29.9678	0.000570629	0.00852953
Solyc01g111830.3	2.60173	2.43604	29.9628	0.000570937	0.00852953
Solyc06g074170.3	-1.50635	3.03345	29.9511	0.000571664	0.00852953
Solyc02g087250.3	-0.756079	6.6787	29.9493	0.000571776	0.00852953
Solyc05g055480.3	-0.71234	3.94985	29.9389	0.000572424	0.00853173
Solyc02g071110.3	1.93244	3.51882	29.9091	0.000574289	0.00855057
Solyc02g090170.3	4.87867	-0.150727	29.9009	0.000574807	0.00855057
Solyc07g063120.3	0.837716	5.33065	29.8918	0.000575374	0.00855057
Solyc02g088510.3	-0.574907	4.41075	29.8867	0.000575698	0.00855057
Solyc03g114160.1	-3.24956	0.5637	29.8558	0.000577643	0.00857198
Solyc04g051850.3	-0.539906	5.72959	29.7937	0.000581582	0.00862291
Solyc05g024260.3	0.787737	7.69594	29.7731	0.000582894	0.00863484
Solyc07g052430.3	1.00683	4.66179	29.759	0.000583792	0.00864063
Solyc11g011020.2	1.46877	2.42865	29.7405	0.000584979	0.00864872
Solyc02g081170.3	-0.717447	8.52579	29.7294	0.000585693	0.00864872
Solyc03g114110.3	0.856018	3.7873	29.7267	0.000585863	0.00864872
Solyc02g088480.3	-0.551965	5.02494	29.6995	0.000587617	0.0086671
Solyc06g010200.3	-0.661231	6.27234	29.6538	0.000590576	0.00869947
Solyc12g044860.2	-0.586754	6.63099	29.6498	0.000590834	0.00869947
Solyc03g117210.3	-2.03451	2.58187	29.6416	0.000591363	0.00869973
Solyc01g105100.3	-0.553882	6.54677	29.6244	0.000592488	0.00870547
Solyc02g069420.3	-1.11141	7.33075	29.6199	0.000592776	0.00870547
Solyc04g005540.3	1.00008	3.97706	29.5981	0.000594202	0.0087189
Solyc09g090930.3	0.800386	3.57609	29.5832	0.000595178	0.00872568
Solyc12g013510.1	-1.50751	2.85591	29.5547	0.000597046	0.00873677
Solyc01g007930.3	-0.873199	4.57484	29.5385	0.000598118	0.00873677
Solyc04g009050.3	0.578965	5.97559	29.5373	0.000598196	0.00873677
Solyc11g072430.2	-0.741287	7.30942	29.5318	0.000598557	0.00873677
Solyc10g083990.2	-1.15383	3.42927	29.5252	0.000598996	0.00873677
Solyc11g005370.2	0.522487	5.31644	29.5221	0.000599198	0.00873677
Solyc02g036300.3	0.933704	3.7572	29.5171	0.000599527	0.00873677
Solyc03g058920.3	0.902638	6.09862	29.4794	0.000602032	0.00876054
Solyc02g082770.3	-0.81014	5.6753	29.477	0.000602188	0.00876054
Solyc11g012830.2	-0.650034	6.3756	29.4412	0.000604575	0.00878776
Solyc10g085630.2	0.75517	4.48212	29.3855	0.000608308	0.00883109
Solyc06g075180.1	0.973977	4.9788	29.3813	0.000608593	0.00883109
Solyc11g065600.2	1.99953	2.67374	29.3697	0.000609375	0.00883145
Solyc03g115870.3	-3.11977	1.42372	29.3587	0.000610117	0.00883145
Solyc05g025500.3	1.72774	2.1412	29.3579	0.000610175	0.00883145
Solyc01g110540.3	0.721114	5.90498	29.3152	0.000613067	0.00886041
Solyc07g018300.3	2.70316	2.72846	29.3098	0.000613438	0.00886041
Solyc06g048637.1	-2.59022	7.11932	29.3031	0.000613891	0.00886041
Solyc10g080720.2	-0.515922	5.12809	29.2977	0.000614258	0.00886041
Solyc02g093020.3	2.27485	1.1259	29.2787	0.000615559	0.00887166
Solyc03g082520.1	-4.56293	-0.299298	29.2533	0.000617297	0.00888919
Solyc02g091500.1	-2.4679	4.10857	29.2441	0.000617926	0.00889071
Solyc04g016510.3	-0.561357	6.16338	29.2187	0.000619673	0.00890274
Solyc06g008960.3	-0.757628	6.64126	29.2167	0.000619809	0.00890274
Solyc06g033850.3	-5.86306	2.76388	29.2092	0.000620331	0.00890274
Solyc10g077120.2	-0.969096	3.97698	29.1927	0.000621468	0.00891155
Solyc04g081730.3	-0.72036	6.99196	29.1684	0.000623153	0.00892135
Solyc06g048510.3	-0.566563	6.41222	29.1616	0.000623627	0.00892135
Solyc03g044160.2	1.14221	2.5279	29.1602	0.000623724	0.00892135
Solyc07g055290.3	0.7584	4.53535	29.1164	0.000626771	0.00895741
Solyc01g104685.1	-0.663904	8.33325	29.072	0.000629885	0.00898989
Solyc01g096150.3	-0.740844	4.57245	29.069	0.0006301	0.00898989
Solyc07g049230.1	0.808766	3.6789	29.0567	0.000630966	0.0089947
Solyc06g082210.1	1.51563	3.18263	29.0368	0.000632367	0.00900712
Solyc11g040120.2	1.54378	6.68822	29.0281	0.000632982	0.00900835
Solyc11g040170.2	-0.963583	3.37365	29.0115	0.000634164	0.00901763
Solyc12g014070.2	-0.511156	5.58808	28.9969	0.000635202	0.00902485
Solyc02g076930.2	2.70434	0.214722	28.9185	0.000640803	0.00909366
Solyc01g100310.2	1.01751	3.47049	28.9142	0.000641113	0.00909366
Solyc07g054145.1	-2.29027	6.65577	28.8935	0.000642601	0.00910718
Solyc02g071080.2	1.72521	3.17482	28.8705	0.00064426	0.00912309
Solyc07g007210.3	-0.495527	7.32437	28.8411	0.000646391	0.00914305
Solyc02g071640.2	1.77827	1.85146	28.8363	0.000646744	0.00914305
Solyc06g008050.3	1.9879	4.10841	28.7974	0.000649578	0.00917362
Solyc03g118050.3	-1.65706	2.87591	28.7918	0.000649985	0.00917362
Solyc12g005030.2	-2.3667	0.977023	28.7331	0.000654299	0.00922385
Solyc06g069820.3	-0.649543	5.75772	28.7287	0.000654627	0.00922385
Solyc07g025200.1	0.825146	3.55484	28.6453	0.000660813	0.00929761
Solyc08g081050.3	-0.699637	4.62153	28.6394	0.000661259	0.00929761
Solyc01g100690.3	-0.984945	5.82635	28.6361	0.000661501	0.00929761
Solyc02g082830.2	0.900078	4.35797	28.6223	0.000662535	0.00930447
Solyc07g049680.3	-2.44826	1.81924	28.6121	0.000663304	0.00930462
Solyc02g005320.2	-0.998629	4.18295	28.6076	0.000663639	0.00930462
Solyc01g005470.3	6.3543	1.05774	28.5682	0.000666604	0.00933849
Solyc04g082010.1	0.87626	4.80768	28.5512	0.000667887	0.00934276
Solyc09g066130.3	-0.510342	5.61882	28.5461	0.000668277	0.00934276
Solyc11g042460.2	1.23718	5.70803	28.5424	0.000668555	0.00934276
Solyc08g007520.3	0.777261	3.62907	28.5285	0.000669607	0.00934977
Solyc07g032230.3	-2.08696	8.3301	28.4701	0.000674059	0.00939182
Solyc07g014650.3	-0.69602	5.35402	28.4606	0.00067479	0.00939182
Solyc02g070877.1	0.857511	3.29471	28.4561	0.000675138	0.00939182
Solyc01g111690.3	1.11826	2.77439	28.4535	0.000675333	0.00939182
Solyc09g008295.1	-0.721531	4.20696	28.4529	0.000675377	0.00939182
Solyc01g099120.3	0.865604	3.53557	28.4021	0.000679289	0.00943851
Solyc04g014540.2	0.750437	4.29031	28.3704	0.000681752	0.00946501
Solyc10g006240.3	-0.53164	5.22825	28.3537	0.000683047	0.00947264
Solyc08g082860.3	1.04903	2.36644	28.349	0.000683415	0.00947264
Solyc10g054560.2	0.481402	6.40942	28.3275	0.000685089	0.00948812
Solyc06g068520.3	1.70612	3.53983	28.2938	0.000687729	0.00951427
Solyc02g088590.3	-0.782775	5.4272	28.2831	0.000688573	0.00951427
Solyc05g055440.1	-0.559256	7.47951	28.282	0.000688654	0.00951427
Solyc06g050500.2	-1.53489	2.40519	28.2342	0.000692423	0.009546
Solyc11g017270.2	1.09986	4.42866	28.2312	0.00069266	0.009546
Solyc01g105990.3	-0.609609	6.0811	28.229	0.000692835	0.009546
Solyc05g054493.1	-0.556876	6.37112	28.2222	0.000693377	0.009546
Solyc08g076910.3	0.855943	3.68919	28.2174	0.000693755	0.009546
Solyc12g039180.2	0.514743	5.72849	28.2101	0.000694338	0.0095463
Solyc01g010650.3	-0.551692	5.70126	28.1751	0.000697127	0.00956634
Solyc03g117160.3	-1.36163	3.69002	28.173	0.00069729	0.00956634
Solyc06g061080.3	3.08099	-0.525603	28.1706	0.000697481	0.00956634
Solyc05g013140.3	1.45312	2.03461	28.1606	0.000698281	0.0095696
Solyc04g045430.3	-0.52827	6.31792	28.1461	0.000699448	0.00957788
Solyc08g083115.1	0.898696	3.52805	28.0981	0.000703302	0.00962292
Solyc08g078320.3	0.487374	5.87905	28.0687	0.00070568	0.00963967
Solyc01g109510.3	-0.727184	6.76331	28.0674	0.000705787	0.00963967
Solyc05g043217.1	-4.4987	0.0435876	28.039	0.000708093	0.00963967
Solyc09g098070.3	-0.962816	5.66884	28.0363	0.000708314	0.00963967
Solyc10g006260.3	-0.694161	7.07961	28.0322	0.000708647	0.00963967
Solyc05g006620.3	0.972122	4.66283	28.0299	0.000708836	0.00963967
Solyc03g120080.3	0.660244	4.39271	28.0296	0.000708864	0.00963967
Solyc07g041970.3	1.39513	5.53627	28.0272	0.000709057	0.00963967
Solyc08g075710.3	0.948342	3.85602	27.9979	0.000711449	0.00966446
Solyc03g117440.3	-0.641867	4.62097	27.9813	0.000712812	0.00967526
Solyc04g014490.1	0.516706	6.69102	27.9603	0.000714538	0.00969095
Solyc01g103110.3	-0.77518	5.72067	27.9372	0.000716445	0.00970627
Solyc06g009630.1	-0.518309	6.89658	27.9328	0.000716808	0.00970627
Solyc08g081160.3	3.20594	2.74304	27.9096	0.00071873	0.00972439
Solyc03g113700.3	-1.13609	6.32995	27.8929	0.000720113	0.00972439
Solyc02g084720.3	1.5452	2.42577	27.8925	0.000720152	0.00972439
Solyc09g074520.3	0.901417	4.74596	27.8891	0.000720431	0.00972439
Solyc09g009190.3	0.665861	5.03943	27.8717	0.00072188	0.00973623
Solyc05g009560.3	1.49386	1.95211	27.831	0.000725281	0.00977346
Solyc08g082320.3	0.721889	4.79038	27.825	0.000725789	0.00977346
Solyc11g022540.2	0.539719	6.53412	27.7847	0.00072918	0.00980723
Solyc02g084430.3	1.31559	3.73435	27.7815	0.000729449	0.00980723
Solyc02g077480.1	1.82342	3.88158	27.7534	0.000731829	0.00982892
Solyc06g075780.2	-1.31435	5.68293	27.7436	0.000732664	0.00982892
Solyc07g054810.1	-2.52188	3.31225	27.7406	0.000732922	0.00982892
Solyc10g008910.1	3.30229	2.95134	27.7353	0.000733372	0.00982892
Solyc08g007080.3	1.64078	5.19622	27.7251	0.00073424	0.00983281
Solyc07g053480.3	1.97179	1.24031	27.7082	0.000735681	0.00984436
Solyc07g054630.3	-0.709018	4.37777	27.6912	0.000737128	0.00985598
Solyc02g086095.1	-0.941474	3.97199	27.6776	0.000738296	0.00986384
Solyc11g011400.2	1.51486	3.49287	27.6495	0.000740707	0.0098883
Solyc01g006120.3	-0.603389	7.4781	27.6339	0.000742057	0.00989588
Solyc02g072080.1	-2.6996	5.9577	27.6289	0.00074249	0.00989588
Solyc07g053430.3	1.19484	2.87503	27.6227	0.00074302	0.00989588
Solyc12g009250.2	-0.651618	6.99983	27.6024	0.000744778	0.00990087
Solyc11g065160.2	-0.677731	6.25795	27.5996	0.000745025	0.00990087
Solyc01g068240.3	0.576501	5.06868	27.5983	0.00074514	0.00990087
Solyc02g089610.2	-1.3202	9.08838	27.578	0.000746904	0.00991657
Solyc03g081330.1	-3.4573	0.65039	27.5543	0.000748968	0.00993623
Solyc03g062940.3	-0.541536	7.57746	27.5352	0.000750635	0.00994833
Solyc02g092580.3	3.61328	0.804937	27.5305	0.000751049	0.00994833
Solyc02g088350.3	-0.607869	5.70931	27.5173	0.000752206	0.00995591
Solyc09g009140.3	1.08004	2.58339	27.5045	0.000753334	0.00996309
Solyc05g015950.3	0.582498	5.26624	27.494	0.000754253	0.0099675
Solyc06g074940.3	0.553642	5.48214	27.4783	0.000755643	0.0099772
Solyc04g008560.3	-0.747907	4.05458	27.4724	0.000756159	0.0099772
Solyc02g090930.3	2.99387	0.953814	27.4538	0.00075781	0.00999124
Solyc01g109220.3	0.789806	4.29787	27.4398	0.000759048	0.00999982
Solyc06g008210.3	1.96101	1.9323	27.4126	0.000761469	0.0100096
Solyc12g010860.2	0.668456	6.08596	27.4123	0.000761496	0.0100096
Solyc02g092990.1	-0.93884	5.13012	27.4117	0.000761552	0.0100096
Solyc11g072820.2	1.27137	1.7085	27.3887	0.000763599	0.0100287
Solyc12g055780.2	-0.843144	5.87001	27.3736	0.000764958	0.0100388
Solyc03g117300.3	-2.00449	4.41991	27.3213	0.000769661	0.0100857
Solyc03g026260.3	-1.3368	4.11826	27.3207	0.000769713	0.0100857
Solyc03g119440.3	0.861728	3.94134	27.2845	0.000772996	0.0101076
Solyc07g025380.3	2.43226	2.05259	27.2704	0.000774276	0.0101076
Solyc02g069180.3	1.51283	3.55142	27.2693	0.000774374	0.0101076
Solyc03g059250.3	0.814845	4.07952	27.2659	0.000774684	0.0101076
Solyc05g054580.3	0.769274	7.96311	27.2582	0.000775389	0.0101076
Solyc03g113220.3	-0.700997	6.39811	27.231	0.000777877	0.0101076
Solyc03g098210.3	0.668922	4.88501	27.2273	0.000778207	0.0101076
Solyc02g062130.3	-2.20691	1.99043	27.2257	0.000778354	0.0101076
Solyc02g021680.3	1.33085	4.13246	27.2253	0.000778399	0.0101076
Solyc12g056560.2	-1.15165	3.58031	27.2227	0.00077863	0.0101076
Solyc10g007400.3	1.03496	3.43107	27.2224	0.000778657	0.0101076
Solyc06g067950.3	-0.53148	5.23052	27.2185	0.000779019	0.0101076
Solyc09g074100.3	-0.780875	4.05275	27.208	0.000779979	0.0101076
Solyc12g010340.2	-0.641993	4.90239	27.2077	0.000780005	0.0101076
Solyc05g015433.1	-1.66353	2.68758	27.2046	0.000780293	0.0101076
Solyc02g083170.3	-1.10553	6.11641	27.1857	0.000782038	0.0101225
Solyc11g012850.2	0.552387	5.0675	27.1623	0.00078419	0.0101426
Solyc01g094480.3	-0.604231	7.13086	27.1313	0.000787069	0.0101721
Solyc10g083190.2	1.10006	2.91537	27.107	0.000789325	0.0101935
Solyc02g082180.3	1.86389	5.71894	27.0692	0.000792866	0.0102315
Solyc06g065800.3	1.37778	2.80516	27.0593	0.000793792	0.0102315
Solyc04g064790.3	0.757189	5.13546	27.049	0.000794755	0.0102315
Solyc07g008190.3	-0.619706	5.8356	27.0438	0.000795253	0.0102315
Solyc08g075780.3	-0.573578	5.03051	27.04	0.000795608	0.0102315
Solyc03g043700.3	-3.65296	3.88825	27.0372	0.000795868	0.0102315
Solyc01g111150.2	0.505167	7.03162	27.0267	0.000796864	0.0102365
Solyc05g012130.3	-0.586826	6.16676	26.9974	0.000799634	0.0102644
Solyc05g010810.1	-0.741525	9.97663	26.9783	0.00080144	0.0102792
Solyc05g055610.3	0.679934	4.25605	26.9673	0.000802489	0.0102792
Solyc03g083360.3	2.32847	1.1338	26.9661	0.000802603	0.0102792
Solyc01g103140.3	1.27987	5.29207	26.9482	0.000804306	0.0102876
Solyc11g006750.1	-0.903948	6.43413	26.9441	0.000804698	0.0102876
Solyc01g009070.3	0.894875	3.23638	26.9402	0.00080507	0.0102876
Solyc08g080630.3	2.32229	8.25777	26.9165	0.000807339	0.0103016
Solyc11g072660.2	-1.5119	5.91858	26.9162	0.000807372	0.0103016
Solyc06g083890.3	-0.555799	5.98655	26.8722	0.000811607	0.0103478
Solyc06g068410.3	0.71175	4.86117	26.8203	0.000816634	0.0104041
Solyc12g040680.2	-1.76138	6.73363	26.7923	0.000819364	0.0104261
Solyc02g093600.3	-1.83165	4.87826	26.7881	0.000819773	0.0104261
Solyc03g006070.3	-0.501861	6.35054	26.7838	0.000820196	0.0104261
Solyc09g061280.3	1.38871	1.61436	26.7433	0.000824171	0.0104562
Solyc12g057120.3	-0.611544	6.41872	26.7356	0.000824919	0.0104562
Solyc06g060120.3	-0.799235	6.53243	26.7312	0.000825358	0.0104562
Solyc08g076410.3	-1.16659	4.05353	26.7309	0.00082539	0.0104562
Solyc01g080940.3	-0.587102	5.0549	26.7269	0.000825784	0.0104562
Solyc12g005340.2	-2.60779	7.00571	26.7221	0.000826252	0.0104562
Solyc07g054770.1	-1.55376	7.78311	26.6924	0.000829189	0.0104856
Solyc06g082600.3	-0.73304	7.09536	26.6578	0.000832629	0.0105138
Solyc06g084290.3	1.26107	6.16269	26.6576	0.000832655	0.0105138
Solyc11g067030.1	2.28531	0.520083	26.6391	0.000834494	0.0105292
Solyc12g010890.2	-0.771331	3.80895	26.5928	0.000839138	0.0105637
Solyc12g014540.2	-0.673569	5.84189	26.5782	0.000840608	0.0105637
Solyc03g119610.1	-1.462	4.69695	26.5759	0.000840848	0.0105637
Solyc07g063860.3	2.64107	1.16737	26.5721	0.000841228	0.0105637
Solyc04g082420.3	-1.20172	8.57198	26.5719	0.000841246	0.0105637
Solyc02g069800.1	-1.16384	7.96613	26.5711	0.000841334	0.0105637
Solyc10g074580.2	-0.564675	5.96192	26.5687	0.000841568	0.0105637
Solyc04g071340.4	0.794037	5.30755	26.5617	0.00084228	0.0105648
Solyc07g043330.2	0.97994	2.6629	26.5537	0.000843093	0.0105672
Solyc10g084960.2	-2.21481	2.29295	26.5352	0.000844964	0.0105829
Solyc01g107800.3	2.46387	1.63118	26.522	0.000846306	0.0105882
Solyc02g071990.3	-0.854163	4.88757	26.5188	0.000846633	0.0105882
Solyc03g006010.3	0.858735	4.14757	26.491	0.000849469	0.0106159
Solyc01g006200.3	1.30264	2.58105	26.4163	0.000857145	0.0107039
Solyc02g071160.3	1.10477	3.2739	26.4039	0.000858429	0.0107111
Solyc03g081260.3	1.69942	2.77455	26.3985	0.000858979	0.0107111
Solyc05g052700.3	0.892865	4.27472	26.3542	0.000863587	0.0107569
Solyc01g086800.3	2.75971	0.996771	26.3511	0.000863916	0.0107569
Solyc06g036305.1	0.656399	4.33007	26.3371	0.000865372	0.0107672
Solyc11g005620.1	1.30383	3.21913	26.3215	0.00086701	0.0107738
Solyc04g054900.3	1.97281	1.93053	26.3175	0.000867424	0.0107738
Solyc01g098090.3	-0.554169	6.90574	26.3139	0.000867802	0.0107738
Solyc01g111260.2	1.60061	3.64653	26.295	0.000869794	0.0107852
Solyc11g069400.2	0.46864	5.97874	26.2931	0.000869991	0.0107852
Solyc01g108620.3	-0.852876	4.71877	26.28	0.000871368	0.0107944
Solyc02g093910.3	-1.32518	4.04633	26.2293	0.000876737	0.0108498
Solyc10g083600.2	0.637243	5.72923	26.2257	0.000877119	0.0108498
Solyc03g112220.1	-0.995889	3.35039	26.2198	0.000877747	0.0108498
Solyc06g075960.1	1.47364	4.69508	26.2061	0.000879211	0.0108563
Solyc09g089740.3	1.34053	4.04703	26.2029	0.00087955	0.0108563
Solyc02g094470.3	0.729988	7.32103	26.1909	0.00088083	0.0108569
Solyc01g091900.3	-0.796012	4.80541	26.1905	0.000880875	0.0108569
Solyc01g086970.3	-0.687554	9.86492	26.1581	0.000884356	0.0108919
Solyc09g011480.3	0.699351	6.36144	26.0917	0.000891523	0.0109722
Solyc12g099340.2	0.503431	5.60197	26.0826	0.000892514	0.0109765
Solyc11g069160.2	-0.480558	5.91185	26.0653	0.000894394	0.0109917
Solyc03g116890.3	-3.49773	3.26809	26.0534	0.00089569	0.0109997
Solyc03g096550.3	2.69431	1.3045	26.0432	0.000896808	0.0110055
Solyc07g041190.3	-0.535262	5.97202	26.0218	0.000899146	0.0110259
Solyc10g078240.2	0.846037	3.48098	26.011	0.000900331	0.0110259
Solyc07g055930.3	0.679098	5.62185	26.0102	0.00090042	0.0110259
Solyc03g082367.1	-0.969105	5.44048	25.997	0.000901872	0.0110358
Solyc06g005600.3	-0.619256	4.84408	25.9706	0.000904785	0.0110635
Solyc05g043425.1	-0.508793	6.65451	25.9633	0.000905593	0.0110654
Solyc09g065640.3	0.526666	5.41616	25.9506	0.000907003	0.0110747
Solyc02g083540.3	0.868259	3.44222	25.9363	0.000908592	0.0110773
Solyc07g006920.3	2.5746	0.359302	25.9361	0.000908613	0.0110773
Solyc11g020960.2	3.4866	2.27045	25.9296	0.000909339	0.0110773
Solyc12g011050.2	-0.569993	6.20303	25.9253	0.000909818	0.0110773
Solyc10g083230.1	1.58643	3.0479	25.8945	0.000913246	0.011111
Solyc03g097460.3	-0.556965	6.99516	25.8788	0.000915006	0.0111245
Solyc11g018500.2	3.77213	1.80481	25.869	0.000916114	0.01113
Solyc01g104725.1	-1.62994	2.44089	25.8544	0.000917747	0.0111419
Solyc01g109920.2	-2.36904	3.64081	25.8434	0.000918988	0.011149
Solyc01g098540.3	-0.720998	4.68131	25.8301	0.000920493	0.0111593
Solyc09g059570.3	1.08465	2.51696	25.8111	0.000922641	0.0111731
Solyc03g111973.1	0.669558	8.98666	25.8084	0.000922943	0.0111731
Solyc07g063900.3	-0.639715	7.38291	25.7915	0.00092486	0.0111884
Solyc11g008470.2	-0.559445	6.17455	25.7852	0.000925583	0.0111892
Solyc02g031970.1	0.622331	5.50043	25.7765	0.000926572	0.0111925
Solyc03g031790.1	0.721326	6.15762	25.7712	0.000927176	0.0111925
Solyc01g079660.2	-5.3064	4.56104	25.7601	0.000928435	0.0111926
Solyc08g067470.3	-0.561627	5.04076	25.7596	0.000928497	0.0111926
Solyc08g065610.3	-0.953086	11.3711	25.7503	0.000929564	0.0111975
Solyc02g062780.3	1.08909	3.86324	25.7381	0.000930952	0.0112063
Solyc04g072390.3	0.695919	4.2719	25.72	0.00093303	0.0112234
Solyc05g005320.1	1.73047	3.19194	25.7112	0.00093404	0.0112276
Solyc02g083220.2	0.532008	5.35313	25.7013	0.000935188	0.0112335
Solyc06g009170.3	1.07004	3.32843	25.6722	0.000938541	0.0112526
Solyc12g008970.2	-0.646003	5.17733	25.6706	0.000938729	0.0112526
Solyc11g066720.2	1.11514	3.3218	25.6703	0.000938767	0.0112526
Solyc04g078690.3	1.51694	1.76592	25.6222	0.000944351	0.0113057
Solyc04g080250.3	1.41964	6.96957	25.6208	0.00094452	0.0113057
Solyc01g106280.3	-0.824432	8.27883	25.6081	0.000945999	0.0113118
Solyc05g008340.3	1.0782	2.42572	25.605	0.000946359	0.0113118
Solyc02g094390.3	1.16169	2.86863	25.571	0.000950351	0.0113512
Solyc06g064895.1	-0.844576	5.50722	25.561	0.000951529	0.0113512
Solyc06g082470.3	0.664013	5.89472	25.5599	0.000951656	0.0113512
Solyc06g048940.3	0.648041	4.64447	25.5469	0.000953189	0.0113615
Solyc02g085390.3	2.05214	2.33301	25.5231	0.000956005	0.0113871
Solyc10g085820.2	-0.718715	5.11438	25.4808	0.000961026	0.0114389
Solyc06g071780.3	-1.92859	3.82839	25.4594	0.000963589	0.0114614
Solyc05g007840.3	1.091	2.81443	25.453	0.000964353	0.011462
Solyc03g118470.3	-4.16644	6.85832	25.4424	0.000965615	0.011462
Solyc02g093980.3	2.51793	1.8496	25.436	0.000966381	0.011462
Solyc12g088530.2	2.89839	2.66323	25.4316	0.000966918	0.011462
Solyc07g005570.3	-0.633747	5.4226	25.4301	0.000967096	0.011462
Solyc11g072240.2	0.771826	6.38331	25.4252	0.000967684	0.011462
Solyc03g007250.1	-0.709885	4.7639	25.4084	0.000969712	0.0114781
Solyc06g008250.3	-1.43137	6.37232	25.4011	0.000970583	0.0114804
Solyc02g089730.1	3.94247	-0.450931	29.1039	0.000975153	0.0115264
Solyc11g062430.2	-0.457125	6.10608	25.3241	0.000979936	0.0115749
Solyc00g011890.3	-0.50409	7.99164	25.3174	0.000980757	0.0115766
Solyc10g047000.2	-0.492846	6.69992	25.3041	0.000982385	0.0115791
Solyc07g054850.3	2.75124	0.507163	25.3018	0.000982672	0.0115791
Solyc02g091250.1	-2.17103	1.74205	25.299	0.000983009	0.0115791
Solyc11g072260.2	0.534239	5.79794	25.2931	0.000983733	0.0115796
Solyc03g082980.3	0.469502	5.94631	25.284	0.000984846	0.0115828
Solyc04g078810.3	0.918304	4.76569	25.2798	0.000985365	0.0115828
Solyc01g112130.3	-1.2372	2.61421	25.2393	0.000990362	0.0116258
Solyc07g043610.3	0.516909	4.77785	25.2391	0.000990387	0.0116258
Solyc04g081370.2	0.738879	4.56138	25.2165	0.000993197	0.0116507
Solyc03g095490.3	2.4441	0.467497	25.2052	0.000994602	0.0116592
Solyc12g008420.2	0.980697	3.24574	25.185	0.00099711	0.0116649
Solyc08g062500.3	-0.665833	6.325	25.1807	0.000997647	0.0116649
Solyc04g015750.3	0.693838	6.83766	25.1797	0.000997779	0.0116649
Solyc01g020440.3	0.72424	4.56681	25.1792	0.000997834	0.0116649
Solyc06g084540.3	-0.589003	7.88269	25.1524	0.00100119	0.011693
Solyc04g063360.3	0.699222	3.74353	25.144	0.00100225	0.011693
Solyc01g104700.3	-0.619885	8.42186	25.1436	0.0010023	0.011693
Solyc10g083380.2	0.816447	6.77801	25.133	0.00100363	0.0117005
Solyc08g077680.3	-1.00953	6.40254	25.1172	0.00100562	0.011715
Solyc01g107920.2	1.93731	1.3075	25.1122	0.00100625	0.011715
Solyc08g077020.1	-3.10363	2.66344	25.0857	0.00100961	0.0117439
Solyc06g068880.3	0.709467	5.68117	25.0817	0.00101011	0.0117439
Solyc02g086810.1	-1.64637	1.67066	25.0688	0.00101175	0.011755
Solyc01g111040.3	-0.667689	9.1527	25.0329	0.00101632	0.0118
Solyc08g082610.3	-0.785492	7.59397	25.0179	0.00101825	0.0118111
Solyc05g007250.3	0.828139	6.22621	25.0146	0.00101867	0.0118111
Solyc11g006770.2	0.457348	6.44142	24.9988	0.0010207	0.011817
Solyc01g100130.3	-0.516741	5.89152	24.9872	0.0010222	0.011817
Solyc08g078560.3	0.695601	4.03747	24.9858	0.00102238	0.011817
Solyc01g111080.3	2.71279	4.67312	24.9854	0.00102242	0.011817
Solyc12g014120.2	0.756833	3.77378	24.9837	0.00102265	0.011817
Solyc11g071660.1	-0.724833	6.7879	24.9261	0.00103009	0.0118922
Solyc03g116880.3	-0.802024	4.52074	24.9226	0.00103055	0.0118922
Solyc12g042065.1	-0.568558	9.09527	24.8942	0.00103425	0.0119268
Solyc10g011740.3	-0.995975	6.30643	24.8757	0.00103668	0.0119458
Solyc10g083500.2	0.757325	3.69317	24.8667	0.00103786	0.0119458
Solyc01g100660.3	-1.11962	3.33835	24.8656	0.00103801	0.0119458
Solyc06g068510.1	2.18939	0.76741	24.8081	0.00104558	0.0120249
Solyc09g065650.3	-0.625893	6.17222	24.8024	0.00104633	0.0120254
Solyc10g074540.1	2.10632	2.4185	24.7881	0.00104824	0.0120306
Solyc03g113010.2	-0.536917	4.73609	24.786	0.00104852	0.0120306
Solyc07g005020.3	1.48731	4.19647	24.778	0.00104958	0.0120306
Solyc03g096850.3	-0.65554	4.89662	24.7695	0.00105072	0.0120306
Solyc10g008655.1	1.08787	3.56581	24.7678	0.00105093	0.0120306
Solyc05g008100.1	0.942296	2.89013	24.7671	0.00105102	0.0120306
Solyc03g097210.3	-0.587584	5.3561	24.7491	0.00105343	0.01205
Solyc01g091590.3	-4.10063	3.23147	24.7389	0.0010548	0.0120576
Solyc04g080230.3	0.946531	3.84573	24.726	0.00105653	0.0120693
Solyc04g078830.3	0.510295	5.44886	24.6947	0.00106073	0.0121092
Solyc04g015480.3	-0.476409	5.27115	24.6741	0.00106353	0.0121239
Solyc11g007060.2	-0.530964	6.09146	24.6736	0.00106359	0.0121239
Solyc02g070770.3	-0.516828	5.54575	24.6693	0.00106416	0.0121239
Solyc03g119755.1	1.35219	1.76327	24.6516	0.00106657	0.0121331
Solyc05g012610.3	-0.491299	6.33474	24.6485	0.00106699	0.0121331
Solyc03g123490.1	0.823252	5.52846	24.6476	0.00106711	0.0121331
Solyc06g076860.3	3.10458	0.914391	24.614	0.00107169	0.0121716
Solyc02g062340.3	-2.06155	0.195148	24.6086	0.00107243	0.0121716
Solyc04g051820.3	-2.21213	5.69638	24.6016	0.00107339	0.0121716
Solyc01g102810.3	1.32684	2.55687	24.5972	0.00107398	0.0121716
Solyc02g090200.3	-0.974679	3.31689	24.5966	0.00107407	0.0121716
Solyc03g097940.3	0.929421	3.01319	24.5796	0.0010764	0.0121899
Solyc12g006650.2	-0.748566	4.81245	24.5652	0.00107838	0.012193
Solyc06g048930.3	3.04219	-0.184754	24.5605	0.00107903	0.012193
Solyc05g007900.2	-2.02865	5.68702	24.5571	0.0010795	0.012193
Solyc05g012140.3	-0.778264	4.61771	24.5568	0.00107954	0.012193
Solyc09g066360.1	-2.56425	0.922382	24.534	0.00108269	0.0122205
Solyc09g009220.3	1.33995	3.34724	24.5178	0.00108493	0.0122376
Solyc01g079260.3	1.1376	5.52861	24.5078	0.00108633	0.0122423
Solyc02g067580.3	-1.06179	9.05975	24.5045	0.00108679	0.0122423
Solyc07g064670.3	0.541554	5.65696	24.4955	0.00108803	0.0122436
Solyc06g007220.3	0.722664	4.90142	24.4933	0.00108834	0.0122436
Solyc02g081830.3	-1.07218	5.71945	24.4879	0.00108909	0.012244
Solyc05g055280.2	0.912845	3.54878	24.4819	0.00108993	0.012245
Solyc12g010390.2	0.661805	6.6884	24.4769	0.00109062	0.012245
Solyc05g056560.3	-1.3064	5.1124	24.4548	0.00109371	0.0122716
Solyc01g010870.3	0.536967	7.32102	24.4379	0.00109609	0.012277
Solyc04g014460.3	0.552448	6.09608	24.4356	0.0010964	0.012277
Solyc03g114830.3	-0.721104	8.30281	24.4324	0.00109685	0.012277
Solyc04g011390.1	2.74597	3.84111	24.4309	0.00109707	0.012277
Solyc02g069720.3	-0.596773	4.91114	24.4064	0.00110052	0.0123002
Solyc01g081440.3	1.30261	3.68244	24.4018	0.00110117	0.0123002
Solyc06g069420.3	0.872691	5.22067	24.4008	0.00110132	0.0123002
Solyc03g033340.3	0.517471	5.02292	24.3589	0.00110725	0.0123519
Solyc03g082800.2	-4.61707	-0.0592611	24.3579	0.0011074	0.0123519
Solyc03g078490.3	1.63559	1.48395	24.3457	0.00110914	0.0123575
Solyc01g109870.3	-0.578659	7.24988	24.3415	0.00110973	0.0123575
Solyc03g006860.3	0.977253	3.48117	24.3391	0.00111007	0.0123575
Solyc07g005320.3	-0.544128	6.55067	24.3184	0.00111304	0.0123814
Solyc01g100030.4	2.85057	3.16242	24.3139	0.00111368	0.0123814
Solyc01g108860.3	-1.07604	7.45258	24.299	0.00111582	0.0123933
Solyc07g045050.3	-0.705594	4.90328	24.2963	0.0011162	0.0123933
Solyc01g007920.2	-0.525503	5.49352	24.2712	0.00111983	0.0124254
Solyc01g094950.3	-0.681157	9.49161	24.2622	0.00112112	0.0124317
Solyc01g067620.3	3.02561	1.21563	24.2523	0.00112255	0.0124394
Solyc07g065620.3	-0.542608	5.70534	24.2346	0.00112512	0.0124416
Solyc02g063450.3	-0.482275	6.95946	24.2335	0.00112527	0.0124416
Solyc09g090030.2	0.891332	3.15691	24.2289	0.00112595	0.0124416
Solyc09g074300.1	4.17477	0.758656	24.2284	0.00112602	0.0124416
Solyc09g065280.3	-0.631778	7.19625	24.2258	0.0011264	0.0124416
Solyc08g062680.1	-2.79184	4.98235	24.2084	0.00112893	0.0124615
Solyc02g079590.3	-0.844199	5.7317	24.1801	0.00113306	0.0124947
Solyc02g077590.1	2.93871	0.128425	24.1777	0.00113341	0.0124947
Solyc04g079360.1	2.32366	0.68599	24.1625	0.00113564	0.0125112
Solyc03g112860.3	-0.659994	4.49476	24.136	0.00113954	0.012546
Solyc07g006730.3	0.8499	3.33623	24.1289	0.00114059	0.0125494
Solyc07g045320.3	-1.00713	5.02891	24.1196	0.00114196	0.0125564
Solyc11g069360.2	0.786243	3.68721	24.1042	0.00114425	0.0125615
Solyc08g076060.3	0.882076	4.70675	24.1024	0.00114452	0.0125615
Solyc05g018700.3	0.550812	5.76205	24.1016	0.00114464	0.0125615
Solyc10g085460.2	0.960826	4.803	24.0866	0.00114686	0.0125778
Solyc09g091860.3	1.60914	1.94998	24.079	0.001148	0.0125822
Solyc10g080190.1	-0.475068	6.2033	24.0197	0.00115687	0.0126712
Solyc06g071500.3	1.70336	4.69013	23.9955	0.0011605	0.0127029
Solyc01g057460.3	0.80529	3.81832	23.9734	0.00116385	0.0127313
Solyc10g005370.3	-0.476761	6.57216	23.9489	0.00116757	0.0127618
Solyc09g018690.3	-0.691025	4.94069	23.9427	0.00116851	0.0127618
Solyc05g052490.3	-0.584899	4.13235	23.9402	0.00116889	0.0127618
Solyc08g005980.3	-1.08236	3.56716	23.9328	0.00117001	0.0127659
Solyc01g106880.3	0.895459	4.12577	23.9122	0.00117316	0.012792
Solyc05g041540.3	1.33068	3.90621	23.8888	0.00117675	0.0128224
Solyc12g021313.1	-0.580203	5.43009	23.8794	0.00117819	0.0128224
Solyc03g083430.3	-0.649958	7.5214	23.8758	0.00117875	0.0128224
Solyc08g006890.3	0.705707	8.52016	23.8717	0.00117937	0.0128224
Solyc04g081260.3	1.57591	3.05699	23.8695	0.00117971	0.0128224
Solyc08g076450.3	-0.435814	6.2859	23.7919	0.00119174	0.0129449
Solyc06g053710.3	0.814181	8.86815	23.7716	0.00119491	0.0129711
Solyc02g091730.2	-1.107	4.40856	23.7631	0.00119624	0.0129772
Solyc08g081280.3	-0.539456	5.9413	23.7544	0.0011976	0.0129837
Solyc02g014460.3	1.75138	2.8875	23.7416	0.00119961	0.0129972
Solyc02g084030.3	0.603292	4.01036	23.7356	0.00120057	0.0129993
Solyc06g065030.3	1.17465	4.53237	23.7202	0.00120299	0.0130136
Solyc01g097500.3	0.578395	5.51378	23.7174	0.00120342	0.0130136
Solyc01g067103.1	-0.580493	5.94007	23.6933	0.00120724	0.0130442
Solyc05g006120.3	-0.566999	4.17495	23.6859	0.00120842	0.0130442
Solyc08g081910.3	0.878998	5.31641	23.6835	0.00120881	0.0130442
Solyc06g076480.3	0.955372	3.6555	23.6763	0.00120994	0.0130442
Solyc06g053620.3	1.01612	7.59063	23.6755	0.00121008	0.0130442
Solyc09g082830.3	1.2811	2.70415	23.6604	0.00121247	0.0130617
Solyc05g009720.3	-1.15353	2.99188	23.6539	0.0012135	0.0130645
Solyc01g110020.3	-0.457962	5.82186	23.6372	0.00121618	0.0130851
Solyc06g059860.3	1.98286	1.38068	23.6287	0.00121754	0.0130915
Solyc08g080670.1	6.39986	-0.108057	26.949	0.00121911	0.0131
Solyc02g021360.3	0.661165	3.88952	23.5826	0.00122495	0.0131545
Solyc04g080730.3	0.652959	4.60201	23.5752	0.00122615	0.0131591
Solyc05g013240.3	1.30463	5.00985	23.5681	0.0012273	0.0131631
Solyc12g096430.1	-1.80408	3.55878	23.544	0.00123121	0.0131967
Solyc08g083280.3	-2.21156	0.479717	23.5319	0.00123317	0.0132027
Solyc02g084950.3	1.3043	3.28087	23.531	0.00123332	0.0132027
Solyc03g059260.3	-0.821714	7.2761	23.5205	0.00123503	0.0132127
Solyc02g083940.3	-0.838553	4.53976	23.5074	0.00123716	0.0132272
Solyc09g065595.1	1.39227	1.51375	23.4916	0.00123976	0.0132337
Solyc07g053740.1	-2.43293	6.9544	23.4851	0.00124082	0.0132337
Solyc03g112510.2	0.997818	2.62575	23.4778	0.00124201	0.0132337
Solyc12g088050.2	1.33133	1.81443	23.4743	0.00124259	0.0132337
Solyc01g109410.3	0.481961	7.41612	23.4727	0.00124285	0.0132337
Solyc02g065680.3	0.72014	5.24165	23.4677	0.00124368	0.0132337
Solyc01g079110.3	3.19155	2.36284	23.467	0.00124379	0.0132337
Solyc10g055610.2	-1.00207	3.74713	23.4622	0.00124458	0.0132337
Solyc01g010640.3	0.623593	4.13666	23.4556	0.00124566	0.0132337
Solyc06g051930.3	-0.90604	5.70422	23.445	0.00124741	0.0132337
Solyc09g090080.1	2.63865	0.733712	23.4429	0.00124777	0.0132337
Solyc04g076690.3	-1.1933	4.30186	23.4429	0.00124777	0.0132337
Solyc10g006960.2	2.77362	-0.0675265	23.4387	0.00124846	0.0132337
Solyc08g067190.3	1.20537	2.29415	23.4375	0.00124866	0.0132337
Solyc07g056420.4	-0.80092	10.0417	23.4213	0.00125133	0.0132538
Solyc04g055190.3	0.605193	4.5224	23.4143	0.00125249	0.0132579
Solyc11g006740.2	2.08339	5.15841	23.3834	0.00125764	0.0133041
Solyc01g065540.3	0.818433	3.86658	23.3725	0.00125946	0.0133128
Solyc04g080080.3	0.536453	4.84533	23.3691	0.00126002	0.0133128
Solyc07g045420.3	0.556546	4.51534	23.3636	0.00126096	0.0133143
Solyc11g012400.2	0.506372	5.41615	23.355	0.00126238	0.0133193
Solyc02g067230.3	1.01887	4.03484	23.3514	0.00126299	0.0133193
Solyc01g010760.3	-0.523644	7.82362	23.3146	0.00126918	0.0133723
Solyc04g074950.3	-2.68295	0.331012	23.3122	0.00126958	0.0133723
Solyc03g111310.3	-0.69836	7.90608	23.3009	0.0012715	0.0133842
Solyc03g005350.3	-0.574673	5.07663	23.2754	0.00127582	0.0134213
Solyc11g012670.1	0.751334	4.40067	23.2526	0.00127971	0.0134539
Solyc08g080570.3	-0.536104	7.12389	23.2256	0.00128431	0.0134869
Solyc02g063360.3	-0.922138	8.45006	23.2245	0.00128451	0.0134869
Solyc03g007320.3	-0.482382	5.70207	23.2203	0.00128522	0.0134869
Solyc10g079420.1	-1.99656	4.67031	23.2067	0.00128756	0.0134997
Solyc08g016170.3	0.660287	5.91438	23.1977	0.0012891	0.0134997
Solyc04g051780.3	-0.51032	5.28595	23.1962	0.00128937	0.0134997
Solyc01g104080.3	-0.464418	6.12718	23.1947	0.00128961	0.0134997
Solyc08g076660.3	-0.626926	5.46694	23.1795	0.00129224	0.0135168
Solyc12g013950.2	-0.470791	5.38966	23.176	0.00129284	0.0135168
Solyc04g009730.3	-0.762368	3.34636	23.1665	0.00129449	0.0135207
Solyc03g112210.1	-3.09113	0.780269	23.1647	0.00129479	0.0135207
Solyc03g116340.3	-1.04962	7.86667	23.1561	0.00129629	0.013528
Solyc10g044960.2	-0.568777	5.64966	23.1082	0.00130462	0.0136026
Solyc07g043560.3	-0.818929	7.38905	23.1058	0.00130504	0.0136026
Solyc03g113340.3	0.805947	4.80693	23.0926	0.00130734	0.0136182
Solyc10g006150.3	4.95329	-0.154236	23.0837	0.00130891	0.0136263
Solyc08g006510.3	-0.594455	6.17277	23.0752	0.0013104	0.0136318
Solyc02g078940.3	-0.550829	8.71689	23.0715	0.00131104	0.0136318
Solyc05g052980.3	-0.934353	7.42368	23.0627	0.00131259	0.0136396
Solyc08g029220.2	-0.805431	5.71106	23.0562	0.00131373	0.0136431
Solyc02g062000.3	-0.683102	7.45406	23.0466	0.00131542	0.0136523
Solyc07g063230.3	1.162	2.31204	23.0407	0.00131648	0.0136549
Solyc04g064930.3	-0.803557	3.95115	23.0276	0.00131879	0.0136705
Solyc11g065930.2	-0.628486	4.84122	23.0211	0.00131994	0.0136705
Solyc04g053130.3	-0.681436	9.98682	23.0175	0.00132058	0.0136705
Solyc01g095990.3	-0.631097	6.33126	23.014	0.00132119	0.0136705
Solyc10g007440.3	0.685332	3.95743	23.0045	0.00132288	0.0136734
Solyc01g091350.3	-0.608722	5.19524	23.0034	0.00132307	0.0136734
Solyc01g010430.3	-1.01324	4.72943	22.9953	0.00132451	0.0136799
Solyc12g056150.2	1.78627	0.840608	22.9672	0.00132954	0.0137227
Solyc11g007900.2	0.92672	3.98971	22.9631	0.00133026	0.0137227
Solyc07g062250.3	-0.506398	6.60399	22.9371	0.00133492	0.0137548
Solyc01g111320.3	0.950019	3.13855	22.9333	0.00133562	0.0137548
Solyc10g050325.1	0.774781	3.51875	22.9322	0.00133581	0.0137548
Solyc08g066020.2	1.04038	3.00631	22.9278	0.00133661	0.0137548
Solyc09g083090.3	1.19724	4.34117	22.9201	0.001338	0.0137607
Solyc12g027750.2	-0.888812	4.05463	22.9035	0.00134099	0.0137832
Solyc06g073970.2	0.716111	5.03415	22.8973	0.00134211	0.0137863
Solyc08g077520.3	-0.457819	5.2366	22.8792	0.00134539	0.0138028
Solyc11g065040.2	0.958066	3.08099	22.8759	0.00134598	0.0138028
Solyc01g068430.2	-3.81147	0.184728	22.8751	0.00134614	0.0138028
Solyc10g080280.2	-0.533077	5.51983	22.8601	0.00134886	0.0138224
Solyc10g081570.2	-3.20363	8.25885	22.8465	0.00135134	0.0138394
Solyc12g005780.2	-0.553622	5.77013	22.841	0.00135234	0.0138413
Solyc05g013130.3	0.68404	3.80439	22.8346	0.00135351	0.013845
Solyc10g050890.2	1.11157	4.67852	22.817	0.00135673	0.0138687
Solyc05g007430.3	1.29221	1.59875	22.8131	0.00135745	0.0138687
Solyc01g067480.3	1.33358	1.57616	22.8064	0.00135868	0.0138729
Solyc10g085790.2	-0.466101	7.09196	22.8009	0.0013597	0.0138749
Solyc11g065700.2	-0.845496	6.62632	22.787	0.00136226	0.0138927
Solyc07g049210.3	-0.855988	4.1648	22.7679	0.00136578	0.0139027
Solyc04g076580.3	-0.548532	5.09536	22.7672	0.0013659	0.0139027
Solyc06g009640.2	-0.534794	5.80043	22.7639	0.00136651	0.0139027
Solyc09g091070.2	-0.565854	5.48156	22.7615	0.00136696	0.0139027
Solyc04g079140.3	0.981138	3.22352	22.7557	0.00136804	0.0139027
Solyc02g071820.3	-2.14439	4.28858	22.7492	0.00136925	0.0139027
Solyc02g092440.3	-0.541936	6.57277	22.7467	0.0013697	0.0139027
Solyc01g098740.3	1.26798	4.17483	22.7464	0.00136977	0.0139027
Solyc01g111980.3	-2.58553	3.94089	22.7145	0.0013757	0.0139482
Solyc05g056210.3	-0.578826	6.661	22.7135	0.00137589	0.0139482
Solyc06g082090.3	0.630141	6.65076	22.7062	0.00137724	0.0139536
Solyc12g044240.2	0.897016	5.12357	22.6967	0.00137902	0.0139633
Solyc07g032740.3	-0.800782	8.3437	22.6825	0.00138168	0.013974
Solyc03g111550.3	-1.15256	8.56237	22.6823	0.00138172	0.013974
Solyc05g005210.3	0.819856	4.11039	22.6587	0.00138617	0.0140033
Solyc01g096620.3	0.804798	3.67145	22.6581	0.00138626	0.0140033
Solyc01g105140.3	-0.763187	7.56239	22.6475	0.00138828	0.0140153
Solyc12g006060.2	-0.624435	4.07696	22.6379	0.00139009	0.0140254
Solyc12g089143.1	0.593648	7.00958	22.6256	0.00139241	0.0140404
Solyc06g082390.3	-0.462917	6.62507	22.6154	0.00139434	0.0140516
Solyc02g081190.3	1.03962	4.4452	22.6056	0.0013962	0.0140524
Solyc05g052870.3	1.98715	3.17447	22.604	0.0013965	0.0140524
Solyc06g059870.1	1.44134	2.5193	22.5957	0.00139808	0.0140524
Solyc03g121400.1	-0.798973	5.1559	22.5943	0.00139836	0.0140524
Solyc02g036380.3	-0.619554	6.24472	22.5933	0.00139855	0.0140524
Solyc01g010520.3	3.19199	-0.655518	22.5542	0.00140602	0.0141191
Solyc08g075420.3	-0.776504	6.28463	22.5475	0.0014073	0.0141206
Solyc07g045250.1	1.05106	2.45865	22.5445	0.00140789	0.0141206
Solyc04g008680.3	-0.526308	7.42544	22.5397	0.00140881	0.0141206
Solyc08g081230.1	-1.10286	4.673	22.5304	0.0014106	0.0141206
Solyc03g123740.3	1.51786	4.2311	22.5304	0.0014106	0.0141206
Solyc02g063240.3	0.51948	4.76074	22.5275	0.00141115	0.0141206
Solyc09g011080.3	-1.88592	1.96285	22.5137	0.00141382	0.014139
Solyc04g057960.3	-0.477826	5.37721	22.5044	0.00141561	0.0141486
Solyc02g085285.1	-0.804136	4.39431	22.4626	0.00142372	0.0142213
Solyc06g063030.3	-0.635308	5.18416	22.4566	0.00142489	0.0142236
Solyc09g009880.3	0.578079	5.61135	22.4529	0.00142562	0.0142236
Solyc12g099740.2	-0.56937	5.88544	22.4475	0.00142667	0.0142258
Solyc03g007760.3	1.82522	4.67124	22.4302	0.00143005	0.0142511
Solyc01g009870.3	-4.0703	-0.150619	22.423	0.00143147	0.0142569
Solyc08g048450.3	-0.532374	7.00633	22.4146	0.00143312	0.014265
Solyc01g111140.3	-0.518055	4.75043	22.396	0.00143678	0.0142872
Solyc02g093520.3	-0.805859	7.49939	22.3947	0.00143703	0.0142872
Solyc02g030450.3	-0.520981	6.41326	22.3875	0.00143845	0.014293
Solyc06g065050.2	-4.41175	0.0824074	22.3765	0.00144061	0.0143061
Solyc07g009500.2	-8.08554	2.99379	22.3644	0.00144302	0.0143216
Solyc12g027740.2	-0.741452	5.16642	22.3567	0.00144455	0.0143285
Solyc07g008490.3	0.600851	4.4158	22.3449	0.00144688	0.0143399
Solyc03g095250.3	1.67086	1.67675	22.3424	0.00144739	0.0143399
Solyc03g120640.3	-0.734806	5.47113	22.3308	0.0014497	0.0143512
Solyc01g080840.3	-0.505126	6.30261	22.3282	0.00145021	0.0143512
Solyc07g042905.1	0.812079	3.67052	22.3143	0.00145299	0.0143693
Solyc09g074640.3	0.55946	4.47293	22.3015	0.00145554	0.0143693
Solyc01g107130.3	-0.492428	7.95569	22.2972	0.00145641	0.0143693
Solyc06g083310.3	-1.21343	6.32247	22.2904	0.00145777	0.0143693
Solyc02g070780.3	1.97682	4.24703	22.2899	0.00145787	0.0143693
Solyc12g006980.1	-0.73784	7.54947	22.2898	0.00145789	0.0143693
Solyc06g073670.3	-0.472709	5.68594	22.2874	0.00145837	0.0143693
Solyc07g052073.1	-3.17092	0.256948	22.2805	0.00145974	0.0143693
Solyc01g099800.3	-0.528396	5.94328	22.2802	0.00145982	0.0143693
Solyc03g114760.3	0.547126	4.76377	22.2769	0.00146048	0.0143693
Solyc10g006390.3	-0.523322	5.46198	22.2545	0.00146498	0.0144053
Solyc06g071420.3	-0.706947	5.23093	22.1951	0.00147704	0.014513
Solyc11g040260.2	0.702558	4.8839	22.1921	0.00147765	0.014513
Solyc10g083740.2	1.3999	3.04056	22.1756	0.00148102	0.0145378
Solyc01g106690.3	-1.17872	7.07304	22.1639	0.00148342	0.0145514
Solyc12g011455.1	0.529561	5.07628	22.1605	0.00148412	0.0145514
Solyc04g007240.1	2.45564	0.241003	22.1561	0.00148501	0.0145518
Solyc12g017450.2	0.599368	4.26625	22.1459	0.00148713	0.0145641
Solyc07g056190.3	-4.49437	-0.467325	22.1381	0.00148872	0.0145713
Solyc11g009080.2	-0.660358	7.60529	22.1231	0.00149181	0.0145931
Solyc03g097700.3	0.730409	5.86767	22.1071	0.00149513	0.014609
Solyc03g006050.3	1.3893	2.95551	22.107	0.00149515	0.014609
Solyc11g072390.2	0.673405	4.36931	22.098	0.00149702	0.0146189
Solyc05g007440.3	-0.442197	6.67155	22.0852	0.00149966	0.0146343
Solyc06g065650.3	-0.432843	5.81139	22.0821	0.00150031	0.0146343
Solyc08g076120.3	0.764279	3.33945	22.0776	0.00150125	0.0146351
Solyc05g056220.3	-0.605629	6.95508	22.059	0.00150513	0.0146644
Solyc05g017980.3	0.672571	4.93621	22.0502	0.00150696	0.0146739
Solyc08g083310.3	1.82286	1.75211	22.0401	0.00150909	0.0146862
Solyc10g085720.2	-0.91475	5.59298	22.0213	0.00151302	0.014716
Solyc08g078150.1	-0.588678	4.53033	22.0157	0.00151419	0.0147191
Solyc07g065860.3	1.20477	4.83469	21.9935	0.00151887	0.0147516
Solyc06g007800.3	-0.571787	6.00404	21.9916	0.00151928	0.0147516
Solyc03g120880.3	-0.545298	6.64586	21.976	0.00152259	0.0147754
Solyc09g092460.3	1.04905	5.33138	21.9667	0.00152455	0.014786
Solyc09g065820.3	0.767297	4.2504	21.9574	0.00152654	0.014791
Solyc08g005318.1	2.29256	0.513125	21.9561	0.00152681	0.014791
Solyc05g052610.3	-1.04318	3.86871	21.9377	0.00153073	0.0148206
Solyc09g008020.3	0.756566	7.72589	21.9211	0.00153426	0.014834
Solyc03g115740.2	-1.09601	6.82931	21.9198	0.00153455	0.014834
Solyc11g064790.2	0.599037	5.01644	21.9182	0.00153489	0.014834
Solyc12g044220.2	-0.553466	7.48054	21.9149	0.0015356	0.014834
Solyc01g080220.3	-1.09695	4.88234	21.9025	0.00153826	0.0148512
Solyc03g043640.3	2.71467	0.342816	21.8948	0.0015399	0.0148513
Solyc04g081690.2	-1.25686	2.82342	21.8873	0.00154152	0.0148513
Solyc11g040180.2	-0.655038	5.75534	21.8857	0.00154186	0.0148513
Solyc05g015930.3	-0.595803	7.16613	21.8846	0.0015421	0.0148513
Solyc02g078120.2	0.560202	6.89851	21.8822	0.00154263	0.0148513
Solyc02g076800.1	1.35097	2.79198	21.874	0.00154437	0.0148597
Solyc01g098930.3	-3.11181	0.646219	21.8574	0.00154796	0.0148858
Solyc06g053590.3	-0.565684	7.56287	21.8388	0.001552	0.0149119
Solyc06g008510.3	3.13777	1.80967	21.8368	0.00155243	0.0149119
Solyc05g007240.1	0.913331	5.47415	21.8265	0.00155466	0.0149249
Solyc01g086960.3	-1.27925	7.95241	21.822	0.00155566	0.014926
Solyc10g050980.1	-3.26627	3.63082	21.8178	0.00155655	0.0149262
Solyc01g010490.3	1.00172	5.15899	21.8124	0.00155773	0.0149291
Solyc06g009370.3	0.816881	4.82466	21.8006	0.00156031	0.0149454
Solyc11g013100.2	-0.478464	7.2074	21.7901	0.0015626	0.014959
Solyc01g112320.3	-0.516038	5.5851	21.7634	0.00156845	0.0149963
Solyc05g007080.3	-0.726739	8.99479	21.7615	0.00156889	0.0149963
Solyc01g096090.3	-0.606602	8.49887	21.7603	0.00156914	0.0149963
Solyc03g096810.3	-0.463459	6.51716	21.7492	0.00157159	0.0150112
Solyc04g005080.3	0.515575	5.55705	21.7316	0.00157547	0.0150398
Solyc05g005690.1	0.785615	5.20977	21.6909	0.00158449	0.0151175
Solyc01g095720.3	-1.61116	2.51853	21.686	0.00158559	0.0151186
Solyc10g085240.1	1.01781	7.74989	21.6825	0.00158638	0.0151186
Solyc03g043760.3	-0.472353	6.2953	21.6783	0.00158731	0.015119
Solyc08g066640.3	0.931744	2.85039	21.665	0.00159027	0.0151387
Solyc01g107380.3	-0.489152	7.48153	21.659	0.00159162	0.0151397
Solyc02g082850.3	0.897091	2.79006	21.6529	0.00159299	0.0151397
Solyc06g084250.3	1.95916	1.38043	21.6496	0.00159373	0.0151397
Solyc10g086010.2	0.461919	6.59586	21.6456	0.00159464	0.0151397
Solyc02g062550.3	-5.55696	0.656409	21.6447	0.00159482	0.0151397
Solyc07g005215.1	1.10876	3.01183	21.6345	0.00159712	0.015153
Solyc01g111020.3	-0.838677	5.21438	21.6274	0.00159872	0.0151598
Solyc02g079880.3	-0.497997	7.02469	21.6206	0.00160025	0.0151658
Solyc02g079040.3	-1.35062	6.82905	21.6118	0.00160224	0.0151762
Solyc02g093300.3	2.06009	3.45351	21.5908	0.00160698	0.0152127
Solyc08g066740.3	2.55027	2.10948	21.564	0.00161308	0.0152547
Solyc01g079780.3	0.461256	5.64929	21.5609	0.00161377	0.0152547
Solyc03g026150.3	0.962349	2.82185	21.5595	0.00161411	0.0152547
Solyc07g049720.3	-0.515471	8.07833	21.5529	0.00161561	0.0152604
Solyc02g080510.1	1.11555	4.52036	21.5412	0.00161829	0.0152772
Solyc09g007290.3	-0.673961	6.38905	21.5324	0.0016203	0.0152877
Solyc03g120475.1	1.90179	1.12385	21.5236	0.00162231	0.0152982
Solyc07g056260.3	0.472812	6.69943	21.5122	0.00162493	0.0153144
Solyc04g078110.1	1.83995	4.10506	21.4867	0.00163079	0.0153612
Solyc07g005140.3	0.682122	3.74616	21.4778	0.00163285	0.0153721
Solyc06g068210.2	-0.661399	4.36469	21.4692	0.00163485	0.0153747
Solyc03g111700.3	-0.855669	4.89937	21.4688	0.00163493	0.0153747
Solyc11g030720.2	0.916279	3.4662	21.4509	0.00163908	0.0154012
Solyc08g083330.2	-0.817371	7.83302	21.4489	0.00163956	0.0154012
Solyc09g075390.3	-0.418483	5.8985	21.4349	0.00164281	0.0154185
Solyc01g086870.3	0.890648	4.06896	21.4331	0.00164322	0.0154185
Solyc10g011750.3	2.11453	1.36976	21.3984	0.00165133	0.0154861
Solyc07g052077.1	-2.40168	0.109901	21.3894	0.00165345	0.0154975
Solyc06g066790.3	0.447695	5.09215	21.3336	0.00166661	0.0156122
Solyc03g115230.3	-1.5467	11.1561	21.3232	0.00166907	0.0156246
Solyc07g062880.3	-0.516767	5.41942	21.3203	0.00166977	0.0156246
Solyc06g051400.3	0.638001	4.46673	21.3157	0.00167086	0.0156262
Solyc10g008950.3	-0.48901	5.87547	21.2922	0.00167647	0.0156592
Solyc04g080300.3	0.621269	5.10644	21.2875	0.00167759	0.0156592
Solyc05g005460.3	0.943086	4.10364	21.2831	0.00167864	0.0156592
Solyc07g007110.3	-0.606216	5.20171	21.2811	0.00167913	0.0156592
Solyc01g087570.2	1.34968	2.06683	21.2739	0.00168084	0.0156592
Solyc12g055820.2	0.885942	4.13299	21.2713	0.00168146	0.0156592
Solyc07g017800.3	-0.68653	5.95103	21.2692	0.00168199	0.0156592
Solyc07g006680.1	3.287	0.515067	21.2691	0.00168199	0.0156592
Solyc03g118190.3	1.61143	0.865948	21.2663	0.00168266	0.0156592
Solyc03g119460.3	-0.500024	5.81927	21.2579	0.00168469	0.0156656
Solyc12g019570.2	0.844784	3.33376	21.2558	0.00168519	0.0156656
Solyc06g071990.3	-1.20888	6.39759	21.2477	0.00168714	0.0156736
Solyc09g072900.3	-2.75794	1.26632	21.2373	0.00168964	0.0156736
Solyc02g090390.3	-0.479763	6.6678	21.2365	0.00168983	0.0156736
Solyc08g007320.3	0.572726	4.58752	21.234	0.00169046	0.0156736
Solyc03g078100.3	0.933695	2.86828	21.2331	0.00169066	0.0156736
Solyc11g013500.1	1.81434	1.22016	21.2245	0.00169274	0.0156843
Solyc03g112300.3	-0.861346	2.94423	21.2053	0.0016974	0.015719
Solyc01g014103.1	1.47194	1.51155	21.2002	0.00169863	0.0157218
Solyc05g056460.3	-0.613296	5.59536	21.1904	0.00170101	0.0157347
Solyc12g009880.1	-1.29804	2.48252	21.1869	0.00170187	0.0157347
Solyc12g056590.2	0.543605	5.1067	21.1784	0.00170393	0.0157413
Solyc03g119305.1	1.0939	3.04273	21.1754	0.00170467	0.0157413
Solyc10g006230.3	-1.87083	1.45265	21.1699	0.001706	0.0157413
Solyc08g066520.3	1.0581	2.14097	21.1688	0.00170628	0.0157413
Solyc10g085040.1	-0.820442	8.90125	21.1459	0.00171188	0.0157754
Solyc09g005260.3	4.04375	-0.676401	21.1457	0.00171194	0.0157754
Solyc06g073520.3	-0.813251	6.2974	21.1423	0.00171276	0.0157754
Solyc02g090110.3	-1.01873	4.71606	21.1273	0.00171645	0.0157998
Solyc04g082450.3	-0.618226	3.87491	21.124	0.00171727	0.0157998
Solyc05g008430.3	-0.685652	6.51692	21.12	0.00171824	0.0158002
Solyc04g007580.1	-4.31057	2.52523	21.1121	0.00172019	0.0158096
Solyc10g054330.2	-0.65103	5.3314	21.105	0.00172196	0.0158173
Solyc02g091220.1	-0.751095	4.63394	21.0731	0.00172985	0.0158812
Solyc08g082200.3	2.71427	1.44372	21.0663	0.00173155	0.0158814
Solyc07g062160.3	-0.449137	5.60275	21.054	0.00173461	0.0158814
Solyc06g053625.1	0.993785	6.81438	21.0539	0.00173463	0.0158814
Solyc08g007200.3	2.60886	-0.0139934	21.0513	0.00173528	0.0158814
Solyc04g074140.3	-0.713399	3.88809	21.0472	0.00173629	0.0158814
Solyc03g031920.3	0.662073	6.04554	21.0382	0.00173854	0.0158814
Solyc01g010880.3	-1.33546	3.27444	21.0378	0.00173865	0.0158814
Solyc05g009430.3	1.02358	2.92094	21.0352	0.00173931	0.0158814
Solyc03g123990.3	1.42293	1.76147	21.0329	0.00173988	0.0158814
Solyc01g087890.3	1.35113	3.09636	21.0298	0.00174066	0.0158814
Solyc02g093840.3	0.659742	4.08823	21.0292	0.0017408	0.0158814
Solyc11g071950.2	-0.580678	4.34823	21.0281	0.00174107	0.0158814
Solyc06g005890.3	0.756879	4.02779	21.0224	0.00174252	0.0158861
Solyc03g113030.3	0.503459	6.68385	21.0135	0.00174474	0.0158979
Solyc02g090380.3	-1.98941	5.26267	20.9875	0.00175127	0.0159461
Solyc07g042313.1	0.954005	3.83123	20.9821	0.00175265	0.0159461
Solyc08g066120.3	-0.619191	4.57286	20.9813	0.00175285	0.0159461
Solyc03g120160.1	-6.86422	-0.0929577	23.718	0.00175398	0.0159479
Solyc08g016588.1	-1.3625	2.28317	20.962	0.00175773	0.0159653
Solyc06g050980.3	-0.697448	7.39566	20.9619	0.00175776	0.0159653
Solyc01g095140.3	-9.27112	4.45873	20.9436	0.0017624	0.0159875
Solyc06g005570.3	-0.517069	5.55639	20.9432	0.0017625	0.0159875
Solyc11g072910.1	0.853891	3.4116	20.9412	0.00176303	0.0159875
Solyc05g052950.3	-0.927346	5.17626	20.9263	0.0017668	0.0160131
Solyc02g088040.1	1.27246	2.58336	20.9087	0.0017713	0.0160454
Solyc01g103410.3	-0.668771	7.58829	20.8986	0.00177388	0.0160602
Solyc07g053280.3	-0.646325	9.93711	20.8902	0.00177606	0.0160714
Solyc10g052660.3	0.626959	6.69546	20.8781	0.00177915	0.0160845
Solyc03g111995.1	-1.82902	1.37323	20.8772	0.0017794	0.0160845
Solyc07g009460.3	1.71004	3.17831	20.8706	0.0017811	0.0160913
Solyc03g007360.3	-3.85	-0.0857673	20.8639	0.00178281	0.0160983
Solyc08g081540.3	-2.81669	1.29265	20.8515	0.00178602	0.0161187
Solyc11g007140.2	1.80155	1.31195	20.8385	0.00178939	0.0161406
Solyc03g094145.1	-2.19713	2.10178	20.8176	0.00179481	0.0161808
Solyc05g005640.3	-0.580884	6.01137	20.802	0.00179889	0.016205
Solyc06g071140.3	-0.500695	6.13306	20.7973	0.00180011	0.016205
Solyc12g013830.2	-1.61288	1.47724	20.7964	0.00180035	0.016205
Solyc02g090500.3	-1.50238	1.64953	20.7817	0.00180418	0.0162309
Solyc05g011990.3	0.639021	5.45067	20.763	0.0018091	0.0162666
Solyc01g006050.2	-1.81881	0.233567	20.7484	0.00181292	0.0162897
Solyc06g048865.1	-1.46226	2.17563	20.746	0.00181358	0.0162897
Solyc01g112290.3	-0.462946	7.54839	20.7416	0.00181472	0.0162914
Solyc01g104190.2	0.644009	3.68495	20.7268	0.00181863	0.0163074
Solyc03g117110.3	-0.858627	5.40807	20.7267	0.00181867	0.0163074
Solyc02g082570.2	0.52956	5.62053	20.724	0.00181939	0.0163074
Solyc01g096400.3	-1.31022	3.59046	20.7082	0.00182357	0.0163305
Solyc02g083580.4	1.08013	2.36403	20.7033	0.00182486	0.0163305
Solyc03g117675.1	-0.526722	7.35314	20.7021	0.00182518	0.0163305
Solyc11g008440.2	-0.642552	5.92348	20.6998	0.00182581	0.0163305
Solyc02g072160.3	-0.806856	6.58169	20.6908	0.0018282	0.0163408
Solyc05g012060.3	1.43136	2.97297	20.6882	0.00182887	0.0163408
Solyc01g058735.1	-0.704781	3.42851	20.684	0.00182999	0.0163422
Solyc01g087230.3	-0.635581	4.07867	20.6771	0.00183184	0.0163502
Solyc05g043430.3	-0.521441	7.35896	20.6706	0.00183359	0.0163572
Solyc03g116510.1	1.75002	2.87957	20.6599	0.00183645	0.0163741
Solyc07g066070.3	-1.23528	6.0996	20.6554	0.00183764	0.0163761
Solyc07g020960.3	0.910741	3.63984	20.6439	0.00184073	0.0163951
Solyc03g097740.1	0.528202	5.17198	20.6362	0.0018428	0.016405
Solyc08g061950.1	-2.02344	2.56511	20.617	0.00184797	0.0164424
Solyc06g073450.3	1.12944	5.87802	20.5965	0.00185352	0.0164832
Solyc05g009520.1	-1.95939	4.46175	20.591	0.00185499	0.0164876
Solyc02g070000.3	1.63587	2.81916	20.5808	0.00185777	0.0164993
Solyc02g083750.1	-0.513703	5.1672	20.5791	0.00185824	0.0164993
Solyc02g076870.3	-0.713087	6.80651	20.5719	0.00186019	0.016508
Solyc01g090230.3	-0.612443	4.5537	20.5567	0.00186434	0.0165309
Solyc04g076050.3	-0.50062	6.67623	20.5553	0.00186471	0.0165309
Solyc09g074095.1	-0.65326	3.72106	20.5503	0.00186608	0.0165344
Solyc09g063090.3	0.685676	5.46961	20.5458	0.00186731	0.0165351
Solyc02g065580.3	0.611255	4.83886	20.54	0.00186889	0.0165351
Solyc08g066570.2	-0.463422	6.74558	20.5393	0.00186907	0.0165351
Solyc09g018370.3	-0.496602	6.7374	20.5288	0.00187195	0.0165519
Solyc03g118410.3	2.79203	1.552	20.505	0.00187849	0.0166012
Solyc01g104660.3	-0.471405	6.96432	20.4949	0.00188127	0.0166171
Solyc09g064590.3	-0.506059	7.68487	20.4877	0.00188327	0.0166261
Solyc09g089660.3	-0.443141	5.7019	20.4712	0.00188784	0.0166578
Solyc02g089685.1	-1.94449	3.26908	20.4561	0.00189203	0.0166861
Solyc05g006323.1	-0.713227	4.80983	20.4454	0.00189501	0.0167038
Solyc08g006350.3	-1.8463	1.83573	20.4237	0.00190106	0.0167484
Solyc03g123660.3	-0.613129	5.56214	20.4095	0.00190504	0.0167748
Solyc06g063240.3	0.537748	5.60045	20.4006	0.00190754	0.0167813
Solyc12g013960.2	1.20122	3.023	20.3998	0.00190775	0.0167813
Solyc12g005220.2	0.597325	4.5103	20.3831	0.00191244	0.0168139
Solyc12g077590.2	-0.481679	4.79882	20.3747	0.00191484	0.0168262
Solyc06g050310.3	-0.427452	5.70869	20.3591	0.00191923	0.0168561
Solyc12g007100.2	0.747617	5.15261	20.3531	0.00192092	0.0168623
Solyc04g080980.2	0.481573	7.56332	20.3423	0.001924	0.0168744
Solyc05g016060.3	-2.14029	2.83747	20.3413	0.00192428	0.0168744
Solyc02g094200.3	-0.512696	6.4805	20.3288	0.00192783	0.0168968
Solyc02g090820.3	-0.875781	8.1793	20.3216	0.00192989	0.0169061
Solyc01g005820.3	-0.431537	6.84201	20.3159	0.0019315	0.0169116
Solyc12g011130.2	-0.688263	5.39617	20.309	0.00193346	0.01692
Solyc10g086560.2	0.559672	5.43712	20.2871	0.00193973	0.0169583
Solyc06g075800.1	1.20185	4.70151	20.2868	0.00193983	0.0169583
Solyc10g008870.3	0.429683	7.05763	20.2808	0.00194154	0.0169603
Solyc06g076080.2	-7.06552	0.147126	22.8681	0.00194286	0.0169603
Solyc04g080435.1	3.38554	0.599847	20.2733	0.00194368	0.0169603
Solyc10g074510.1	2.57526	-0.182732	20.2721	0.00194404	0.0169603
Solyc02g033040.2	3.68141	-0.303847	20.2597	0.00194761	0.0169816
Solyc06g072610.3	0.81537	3.44258	20.2567	0.00194848	0.0169816
Solyc06g060690.2	-1.16737	4.61899	20.2482	0.00195092	0.0169942
Solyc02g090070.3	1.35971	2.30541	20.2369	0.00195421	0.0170141
Solyc05g047520.3	-0.453587	6.7736	20.1964	0.00196596	0.0170944
Solyc08g006250.1	1.03294	2.58577	20.1948	0.00196643	0.0170944
Solyc01g099740.3	0.583116	5.20627	20.1947	0.00196645	0.0170944
Solyc11g011440.1	1.98104	3.81166	20.1842	0.00196952	0.0171124
Solyc10g005490.3	-0.415792	6.35577	20.177	0.00197163	0.017122
Solyc08g079740.3	2.54811	0.574798	20.1583	0.0019771	0.0171608
Solyc02g069260.3	-0.828191	8.24189	20.1507	0.00197933	0.0171662
Solyc01g060020.3	2.74024	0.400225	20.1469	0.00198045	0.0171662
Solyc11g071220.2	0.513023	4.40513	20.1459	0.00198075	0.0171662
Solyc08g062560.3	-0.471497	5.9578	20.1373	0.00198328	0.0171749
Solyc01g010660.3	-1.0468	5.52699	20.1356	0.00198378	0.0171749
Solyc07g063550.3	-0.538701	6.52636	20.1316	0.00198496	0.0171764
Solyc10g086060.2	1.02061	2.86863	20.1175	0.00198911	0.0172036
Solyc03g117530.1	1.38787	3.10862	20.099	0.00199462	0.0172425
Solyc07g049670.3	-2.29	1.38503	20.0838	0.00199912	0.0172604
Solyc11g069940.1	-1.70685	0.653121	20.0818	0.00199972	0.0172604
Solyc10g008280.3	-0.521002	6.65719	20.0818	0.00199973	0.0172604
Solyc03g119700.3	-0.497889	5.14784	20.0656	0.00200456	0.0172932
Solyc07g064890.1	-0.532851	6.26917	20.0556	0.00200756	0.0173063
Solyc06g067940.3	0.562171	4.77085	20.0537	0.00200811	0.0173063
Solyc09g091180.3	-0.944786	8.38381	20.0491	0.00200948	0.0173094
Solyc01g067750.3	0.46559	5.60001	20.0367	0.00201321	0.0173216
Solyc10g080180.2	0.593338	5.36253	20.0362	0.00201336	0.0173216
Solyc07g062520.3	0.670332	4.36705	20.0343	0.00201395	0.0173216
Solyc01g008360.3	-0.454954	6.07299	20.0279	0.00201584	0.0173291
Solyc07g005930.3	-0.477991	5.18007	20.0218	0.00201769	0.0173363
Solyc04g072400.3	-0.547801	7.8174	20.0072	0.00202208	0.0173652
Solyc01g100050.3	-0.607448	8.90325	20.0007	0.00202406	0.0173735
Solyc04g051570.3	-0.530516	6.66765	19.9886	0.00202772	0.0173807
Solyc10g076990.2	-0.662875	6.17582	19.985	0.00202883	0.0173807
Solyc04g074430.1	-1.80973	4.3325	19.9818	0.00202978	0.0173807
Solyc02g091750.3	-1.08697	3.35611	19.9797	0.00203042	0.0173807
Solyc09g091470.3	-0.542718	9.71167	19.9781	0.0020309	0.0173807
Solyc08g080780.3	1.0816	3.89468	19.9777	0.00203103	0.0173807
Solyc11g071680.2	-0.444704	5.54554	19.9697	0.00203346	0.0173928
Solyc04g015340.3	0.709304	7.27416	19.9613	0.00203603	0.0174059
Solyc10g006090.3	-0.481995	6.74153	19.9287	0.00204598	0.0174822
Solyc12g006500.1	0.964832	2.97391	19.9111	0.00205139	0.0175197
Solyc08g016550.3	1.50763	1.42542	19.8988	0.00205515	0.017543
Solyc07g032250.3	0.971448	3.47018	19.8951	0.0020563	0.017544
Solyc03g081300.3	-1.48884	4.90164	19.8899	0.00205792	0.017549
Solyc03g043960.3	-0.874414	5.17231	19.8826	0.00206017	0.0175594
Solyc09g098040.3	-0.405448	6.97318	19.8768	0.00206195	0.017563
[truncated: 2,084 more rows]
