# Supplementary material for: The Impact of Growing Area on the Expression of Fruit Traits Related to Sensory Perception in Two Tomato Cultivars
Source: Int J Mol Sci. 2024 Aug 20;25(16):9015. doi: 10.3390/ijms25169015 (PMC11354283; doi:10.3390/ijms25169015)
Supplement: Supplementary file 1 [file ijms-25-09015-s001.zip › Table S2.xlsx]

## Sheet: DEG Pixel
Table S2. Differentially expressed genes in Pixel Ba vs Fo
	logFC	logCPM	F	PValue	FDR
Solyc10g005080.3	2.71583	7.3124	413.256	3.14899e-08	0.000535989
Solyc07g045090.3	3.02423	3.84737	321.72	8.49319e-08	0.000722813
Solyc10g084400.2	-2.75017	7.53212	284.161	1.38633e-07	0.000786556
Solyc12g094490.2	-1.44159	6.34093	219.569	3.81685e-07	0.00106757
Solyc09g065660.3	-4.25923	7.94806	200.371	5.45685e-07	0.00106757
Solyc12g005980.2	-1.55952	7.47457	195.347	6.02475e-07	0.00106757
Solyc12g056650.2	-2.19233	8.13108	191.791	6.47171e-07	0.00106757
Solyc03g123710.3	-2.46018	5.68151	189.476	6.78507e-07	0.00106757
Solyc06g064940.3	2.52277	6.14036	188.384	6.93936e-07	0.00106757
Solyc04g011440.4	-3.18317	11.8039	187.854	7.01589e-07	0.00106757
Solyc11g069790.2	-2.14805	10.543	175.935	9.05169e-07	0.00106757
Solyc11g006990.2	1.48106	6.21042	175.342	9.17106e-07	0.00106757
Solyc06g060410.3	-6.3808	3.93593	173.219	9.61508e-07	0.00106757
Solyc04g080705.1	-1.59778	6.33031	172.735	9.71996e-07	0.00106757
Solyc05g055940.3	2.43952	3.60916	171.165	1.00704e-06	0.00106757
Solyc01g006680.3	-1.7026	5.32142	169.964	1.0349e-06	0.00106757
Solyc08g078695.1	-4.15616	10.5583	165.749	1.14066e-06	0.00106757
Solyc12g055730.2	-2.46554	9.62978	165.064	1.15909e-06	0.00106757
Solyc06g060300.1	-1.77594	4.54745	163.885	1.1917e-06	0.00106757
Solyc06g060840.1	-2.12304	3.85112	159.157	1.3346e-06	0.00113581
Solyc01g095270.3	-1.4693	5.35399	151.945	1.59632e-06	0.00114135
Solyc04g015560.3	-1.4463	5.31969	151.75	1.60425e-06	0.00114135
Solyc02g082660.3	-1.6462	5.46932	148.323	1.75193e-06	0.00114135
Solyc04g018120.1	-3.44284	2.73662	148.099	1.76219e-06	0.00114135
Solyc01g100230.3	-2.08852	6.36657	147.878	1.77233e-06	0.00114135
Solyc04g078600.3	-1.31486	7.13763	147.54	1.78804e-06	0.00114135
Solyc04g009630.3	1.41255	4.95746	145.735	1.87487e-06	0.00114135
Solyc10g086410.3	-3.11904	7.56953	144.92	1.91578e-06	0.00114135
Solyc08g076880.3	-2.41807	4.5407	143.479	1.9909e-06	0.00114135
Solyc10g006770.3	-1.50773	7.10837	143.092	2.01166e-06	0.00114135
Solyc10g086660.2	1.58954	6.55434	140.139	2.1796e-06	0.00119674
Solyc11g020040.2	-2.65009	10.8523	136.392	2.41868e-06	0.00127021
Solyc01g091260.3	-4.04116	7.94485	135.355	2.49056e-06	0.00127021
Solyc03g083350.3	-1.42544	6.84788	134.701	2.53728e-06	0.00127021
Solyc09g015000.3	-4.04089	8.25829	129.952	2.91144e-06	0.00139251
Solyc07g042250.3	-1.68349	9.513	129.346	2.96396e-06	0.00139251
Solyc01g081310.3	2.29528	5.22172	126.841	3.19424e-06	0.00139251
Solyc10g078240.2	1.9391	3.48098	124.533	3.42644e-06	0.00139251
Solyc04g014480.3	-2.36247	8.04338	124.518	3.42798e-06	0.00139251
Solyc01g097030.3	-1.32633	5.4589	123.729	3.51228e-06	0.00139251
Solyc09g065240.3	3.3681	2.48151	123.493	3.5379e-06	0.00139251
Solyc04g015480.3	-1.04603	5.27115	123.261	3.56348e-06	0.00139251
Solyc11g011610.2	1.17852	5.82901	122.879	3.60588e-06	0.00139251
Solyc01g106310.3	-2.35066	6.66651	121.762	3.73381e-06	0.00139251
Solyc01g091270.3	-1.59576	9.53277	119.913	3.95809e-06	0.00139251
Solyc04g081070.3	-1.01875	6.00803	119.084	4.06418e-06	0.00139251
Solyc09g007910.3	2.97089	2.61419	118.945	4.08231e-06	0.00139251
Solyc06g072430.2	-4.13732	9.03902	117.223	4.3154e-06	0.00139251
Solyc09g064380.3	-1.67052	7.1926	116.886	4.36301e-06	0.00139251
Solyc01g079260.3	2.49176	5.52861	116.769	4.37959e-06	0.00139251
Solyc01g006930.3	2.22981	3.75567	116.406	4.43182e-06	0.00139251
Solyc04g080700.3	-1.42369	7.00557	116.376	4.43624e-06	0.00139251
Solyc05g014280.3	-3.56302	9.41386	116.181	4.4645e-06	0.00139251
Solyc02g082613.1	-1.89589	4.32968	114.726	4.68377e-06	0.00139251
Solyc08g062450.1	-4.77559	11.8197	114.478	4.72248e-06	0.00139251
Solyc08g022030.3	1.57214	3.73784	114.448	4.7272e-06	0.00139251
Solyc06g005490.3	-1.33891	7.21493	113.96	4.80453e-06	0.00139251
Solyc10g078930.2	-2.07661	9.31247	113.542	4.87206e-06	0.00139251
Solyc11g033270.2	-1.05119	6.87873	113.203	4.92776e-06	0.00139251
Solyc02g021220.1	1.56486	4.9325	112.549	5.03748e-06	0.00139251
Solyc02g066800.2	-1.49877	3.78658	111.12	5.28787e-06	0.00139251
Solyc09g009590.1	1.4909	5.23545	111.024	5.30517e-06	0.00139251
Solyc01g102610.3	2.05369	4.60567	110.809	5.34438e-06	0.00139251
Solyc01g112130.3	-2.46735	2.61421	110.462	5.40831e-06	0.00139251
Solyc02g088610.3	-1.64732	9.94608	110.269	5.44424e-06	0.00139251
Solyc08g062960.3	-3.12762	9.08976	110.073	5.48116e-06	0.00139251
Solyc06g011370.3	-1.84914	9.04053	110.072	5.48134e-06	0.00139251
Solyc04g079940.3	1.96177	3.01624	109.057	5.67726e-06	0.00140622
Solyc09g011410.3	-1.1082	5.23356	108.94	5.70055e-06	0.00140622
Solyc12g094630.2	-1.23989	5.61725	108.274	5.83437e-06	0.00140895
Solyc09g015020.1	-3.85238	7.17594	108.066	5.8772e-06	0.00140895
Solyc03g082420.3	-3.10054	9.08813	106.171	6.28415e-06	0.00147089
Solyc08g062340.3	-5.46806	10.4327	105.876	6.35076e-06	0.00147089
Solyc06g076520.1	-2.65038	11.9567	105.673	6.39702e-06	0.00147089
Solyc04g072160.3	-3.33758	7.92981	105.079	6.53483e-06	0.00147089
Solyc11g068730.2	-1.23023	7.7535	104.94	6.56762e-06	0.00147089
Solyc01g010650.3	-1.09359	5.70126	104.374	6.70336e-06	0.00148179
Solyc08g068200.3	-1.02927	4.8681	103.204	6.99497e-06	0.00151149
Solyc06g076570.3	-2.45888	11.5812	103.125	7.01533e-06	0.00151149
Solyc02g063450.3	-1.00592	6.95946	102.32	7.22607e-06	0.00153744
Solyc02g070880.1	1.27524	4.63589	100.179	7.82593e-06	0.00156682
Solyc01g102960.3	-4.62099	10.5851	99.879	7.91497e-06	0.00156682
Solyc03g114140.3	-1.07538	6.59438	99.4811	8.03494e-06	0.00156682
Solyc05g011890.1	4.19334	4.12028	99.4547	8.04296e-06	0.00156682
Solyc09g019970.3	-1.19347	7.01151	99.3535	8.07388e-06	0.00156682
Solyc08g068820.3	-1.23906	5.30682	99.2238	8.11371e-06	0.00156682
Solyc07g054210.3	-1.99795	7.1944	99.1871	8.12502e-06	0.00156682
Solyc11g005650.1	-1.07021	4.87746	99.0937	8.15391e-06	0.00156682
Solyc02g079930.3	-1.55378	8.78241	98.9692	8.19263e-06	0.00156682
Solyc02g014860.3	-2.85906	4.05321	97.3759	8.70877e-06	0.00164702
Solyc10g083990.2	-2.14671	3.42927	96.9953	8.83804e-06	0.00164938
Solyc01g112120.3	-1.75656	6.48595	96.7717	8.91507e-06	0.00164938
Solyc08g080220.2	-1.84026	6.76494	96.4517	9.02681e-06	0.0016521
Solyc06g076560.2	-3.07126	11.2654	94.7795	9.63993e-06	0.00174555
Solyc10g055630.2	-1.60725	4.29951	94.2312	9.85224e-06	0.00175651
Solyc02g063250.3	2.54727	2.97927	93.6368	1.0089e-05	0.00175651
Solyc05g024415.1	-1.00239	6.86462	93.5263	1.01338e-05	0.00175651
Solyc06g069820.3	-1.19749	5.75772	93.485	1.01506e-05	0.00175651
Solyc06g005570.3	-1.12631	5.55639	93.324	1.02165e-05	0.00175651
Solyc07g041930.3	0.99038	5.32911	92.8625	1.04082e-05	0.00175907
Solyc11g020330.1	-3.34517	9.68075	92.7916	1.04381e-05	0.00175907
Solyc07g053620.3	-1.37342	6.73531	92.3014	1.06474e-05	0.0017706
Solyc03g006400.3	1.75753	3.37926	92.1467	1.07145e-05	0.0017706
Solyc02g091330.3	-0.978126	6.14653	91.0076	1.12256e-05	0.00181999
Solyc01g010870.3	1.04694	7.32102	90.7598	1.13408e-05	0.00181999
Solyc11g066100.2	-2.89278	11.2203	90.6311	1.14012e-05	0.00181999
Solyc08g063045.1	1.42935	4.44032	90.5466	1.14411e-05	0.00181999
Solyc11g007610.2	1.80731	3.16197	89.7911	1.18055e-05	0.0018285
Solyc12g056780.2	-1.22112	7.02911	89.5244	1.19376e-05	0.0018285
Solyc06g074750.1	-1.16461	4.29716	89.361	1.20194e-05	0.0018285
Solyc05g046340.2	-1.60765	6.72371	89.1295	1.21366e-05	0.0018285
Solyc04g007530.3	3.13699	3.57567	88.8752	1.22669e-05	0.0018285
Solyc07g063110.3	1.52763	5.26147	88.7712	1.23207e-05	0.0018285
Solyc11g066830.2	-1.26453	8.1808	88.668	1.23743e-05	0.0018285
Solyc02g083460.3	1.56324	4.03428	88.587	1.24167e-05	0.0018285
Solyc07g056510.3	-2.63812	8.50362	88.4999	1.24624e-05	0.0018285
Solyc11g010170.2	-1.11106	5.66517	88.1709	1.2637e-05	0.0018285
Solyc01g107080.3	-3.29347	1.37626	87.831	1.28207e-05	0.0018285
Solyc02g089115.1	-1.131	5.5638	87.4354	1.30386e-05	0.0018285
Solyc02g084340.2	-1.16792	5.88703	87.4012	1.30576e-05	0.0018285
Solyc02g081170.3	-1.24025	8.52579	87.1941	1.31738e-05	0.0018285
Solyc12g015880.2	-2.04391	10.0961	87.1646	1.31904e-05	0.0018285
Solyc12g009050.2	2.60357	4.70418	87.1003	1.32268e-05	0.0018285
Solyc07g063475.1	1.79984	4.33071	86.9133	1.33333e-05	0.0018285
Solyc09g007270.3	-1.55704	10.0433	86.7319	1.34377e-05	0.0018285
Solyc05g056270.3	-1.50083	6.89414	86.5632	1.35357e-05	0.0018285
Solyc00g053440.3	-1.18987	6.64117	86.106	1.38057e-05	0.00184496
Solyc03g007890.3	-3.48673	11.4727	85.9915	1.38743e-05	0.00184496
Solyc03g117630.1	-4.24053	9.91772	85.6916	1.40562e-05	0.00184551
Solyc01g104685.1	-1.15029	8.33325	85.6277	1.40953e-05	0.00184551
Solyc03g123540.3	-3.95171	6.96722	84.8665	1.45722e-05	0.00185574
Solyc07g040910.3	1.13189	4.28388	84.8382	1.45903e-05	0.00185574
Solyc02g061790.3	-1.11455	6.48038	84.7517	1.46459e-05	0.00185574
Solyc01g088610.3	-1.31791	6.7541	84.699	1.46798e-05	0.00185574
Solyc02g066930.3	-0.922209	6.86536	84.639	1.47186e-05	0.00185574
Solyc06g059720.3	-1.66172	4.38297	84.0243	1.51235e-05	0.00188635
Solyc03g118060.3	-2.95618	8.85137	83.9357	1.5183e-05	0.00188635
Solyc08g079170.3	-1.82934	9.8873	83.3393	1.55912e-05	0.00189532
Solyc06g076670.3	-1.54447	9.78605	83.2645	1.56433e-05	0.00189532
Solyc01g079480.3	1.02118	5.90856	83.1826	1.57007e-05	0.00189532
Solyc04g076690.3	-2.4369	4.30186	83.0977	1.57604e-05	0.00189532
Solyc08g081457.1	-1.57359	6.22464	82.9025	1.58989e-05	0.00189532
Solyc11g069430.2	-1.54984	9.59756	82.8682	1.59233e-05	0.00189532
Solyc09g082230.1	3.43069	2.82843	82.6889	1.60521e-05	0.00189738
Solyc11g005660.2	-1.30075	4.9623	81.9799	1.6574e-05	0.00193484
Solyc02g079230.3	-2.04925	6.54105	81.9501	1.65964e-05	0.00193484
Solyc11g071830.2	-3.27602	8.88721	81.7713	1.67316e-05	0.00193734
Solyc04g071990.3	-1.14028	7.10859	81.0913	1.72584e-05	0.00198483
Solyc01g028810.3	-1.21245	10.645	80.8183	1.74758e-05	0.00199634
Solyc04g082160.3	-1.09333	7.81558	80.589	1.76609e-05	0.00200405
Solyc02g077670.3	-2.06244	9.26451	80.2476	1.79412e-05	0.00202237
Solyc10g051020.2	1.72878	3.94171	79.9585	1.81828e-05	0.00202575
Solyc04g014600.3	-2.00149	10.1436	79.9272	1.82093e-05	0.00202575
Solyc03g123560.3	-1.1887	7.25942	79.7191	1.83861e-05	0.00203214
Solyc01g067380.3	-0.980376	5.58726	79.3701	1.86874e-05	0.00204284
Solyc10g080020.2	-1.45734	6.35507	79.3294	1.87229e-05	0.00204284
Solyc08g075840.3	-1.14657	6.75764	78.9722	1.90386e-05	0.00206405
Solyc07g064410.1	2.23797	3.6197	78.7161	1.92689e-05	0.00207041
Solyc05g054720.3	-0.827804	6.5639	78.6373	1.93405e-05	0.00207041
Solyc09g092690.3	-5.10124	4.81875	78.195	1.97485e-05	0.00210087
Solyc08g080540.3	-1.44404	5.8434	77.9405	1.99881e-05	0.0021009
Solyc03g080020.3	1.05757	4.81395	77.9325	1.99957e-05	0.0021009
Solyc01g006020.3	-1.56122	4.22731	77.8013	2.01208e-05	0.00210108
Solyc01g080640.3	0.970894	8.38416	77.3892	2.05198e-05	0.00211861
Solyc03g111830.3	-1.03519	7.15801	77.371	2.05376e-05	0.00211861
Solyc12g009090.2	-0.964375	5.45551	77.1689	2.07371e-05	0.00212474
Solyc01g108160.3	-1.11137	6.49522	76.9683	2.09376e-05	0.00212474
Solyc06g084390.3	-0.941402	7.58254	76.9346	2.09715e-05	0.00212474
Solyc04g082720.3	-0.923023	6.47696	76.7928	2.11149e-05	0.00212661
Solyc01g057440.3	-1.85699	2.85922	76.3201	2.1602e-05	0.00213999
Solyc10g084300.1	-1.21382	5.10609	76.2743	2.16499e-05	0.00213999
Solyc06g073180.3	1.37146	6.12357	76.2261	2.17006e-05	0.00213999
Solyc02g070877.1	1.3779	3.29471	76.166	2.17638e-05	0.00213999
Solyc07g005210.3	-1.41053	7.43363	76.0596	2.18764e-05	0.00213999
Solyc02g089720.2	0.870225	5.50382	75.7879	2.21672e-05	0.00215605
Solyc04g079980.3	1.26613	4.53964	75.6139	2.23561e-05	0.00216207
Solyc06g036290.3	-4.04165	12.1672	75.4267	2.25614e-05	0.00216322
Solyc04g071150.3	1.98708	4.39431	75.3566	2.2639e-05	0.00216322
Solyc03g113930.2	-2.70752	9.22668	75.0637	2.29665e-05	0.00216322
Solyc02g093640.3	0.936114	6.19926	74.9985	2.30402e-05	0.00216322
Solyc04g080540.2	-3.70212	9.55616	74.9924	2.30471e-05	0.00216322
Solyc07g053180.3	1.10491	4.63565	74.9189	2.31306e-05	0.00216322
Solyc11g006300.2	3.99768	3.09251	74.5312	2.35771e-05	0.00219293
Solyc06g082600.3	-1.2382	7.09536	74.3986	2.37324e-05	0.00219537
Solyc08g079830.3	-1.27014	6.84601	73.996	2.42115e-05	0.00222759
Solyc06g069420.3	1.53902	5.22067	73.4476	2.48836e-05	0.00225508
Solyc12g006230.2	-1.3654	5.62605	73.2755	2.50994e-05	0.00225508
Solyc09g091830.3	-1.2641	4.12085	73.1804	2.52196e-05	0.00225508
Solyc08g079700.2	-1.91905	8.01151	73.18	2.52202e-05	0.00225508
Solyc05g008120.3	-4.72577	4.56169	73.1114	2.53073e-05	0.00225508
Solyc05g052240.3	2.56346	4.32377	73.0935	2.53301e-05	0.00225508
Solyc09g091510.3	4.93686	4.43319	73.0093	2.54377e-05	0.00225508
Solyc09g011160.3	-2.11757	7.42263	72.8256	2.56745e-05	0.00226317
Solyc01g094580.3	-0.964964	5.11322	72.733	2.57949e-05	0.00226317
Solyc06g076540.1	-3.42671	8.15257	71.7291	2.71466e-05	0.0023503
Solyc03g117960.3	-3.63556	2.22773	71.6551	2.72497e-05	0.0023503
Solyc04g080880.3	1.48919	4.61719	71.6282	2.72873e-05	0.0023503
Solyc03g007650.1	-1.2187	5.3583	71.5903	2.73403e-05	0.0023503
Solyc02g086150.3	-1.16116	4.33363	70.865	2.83815e-05	0.00242754
Solyc01g096150.3	-1.17284	4.57245	70.7458	2.85573e-05	0.00243037
Solyc05g046310.3	-1.54477	7.63469	70.6058	2.87654e-05	0.0024359
Solyc08g005190.3	-0.922548	6.13004	70.3285	2.91835e-05	0.00244701
Solyc09g007320.3	-1.02813	4.94386	70.328	2.91842e-05	0.00244701
Solyc03g095610.3	2.17426	2.33009	70.0621	2.95922e-05	0.00246907
Solyc07g032260.3	1.29875	4.1855	69.7584	3.0067e-05	0.00249644
Solyc04g054340.1	-2.87806	1.80748	69.2896	3.08187e-05	0.00254643
Solyc07g008770.3	-0.784725	6.11084	69.1327	3.10755e-05	0.00255525
Solyc01g103450.3	-1.01316	9.29465	68.9748	3.13367e-05	0.00256434
Solyc06g051400.3	1.18695	4.46673	68.7322	3.17432e-05	0.00258517
Solyc07g054800.1	-4.92488	0.821058	86.3666	3.21215e-05	0.00260352
Solyc09g005080.1	2.02512	3.08012	68.3201	3.24491e-05	0.00261761
Solyc01g103150.3	1.21398	3.80493	68.0236	3.2969e-05	0.00264428
Solyc02g065540.2	-1.69008	5.35913	67.9552	3.30904e-05	0.00264428
Solyc06g076020.3	-3.07848	8.92962	67.5199	3.38763e-05	0.0026703
Solyc02g070680.3	-1.21518	6.41801	67.4137	3.40717e-05	0.0026703
Solyc06g053840.3	1.3159	4.64478	67.238	3.43979e-05	0.0026703
Solyc02g090390.3	-0.860263	6.6678	67.2286	3.44155e-05	0.0026703
Solyc08g080520.3	-1.0246	5.84363	67.2157	3.44395e-05	0.0026703
Solyc01g106820.3	-1.75352	7.2861	67.1219	3.46155e-05	0.0026703
Solyc01g079090.3	-0.729538	6.14844	67.0648	3.47232e-05	0.0026703
Solyc08g016670.3	-1.30773	8.97491	67.0282	3.47924e-05	0.0026703
Solyc09g014250.3	2.51703	1.7986	67.0095	3.48279e-05	0.0026703
Solyc08g076090.3	-0.806535	6.19615	66.8782	3.5078e-05	0.00267557
Solyc06g061170.3	-1.0926	8.0869	66.7699	3.5286e-05	0.00267557
Solyc02g089120.3	-0.993638	6.27899	66.6741	3.54714e-05	0.00267557
Solyc06g075780.2	2.00428	5.68293	66.539	3.57347e-05	0.00267557
Solyc07g065380.4	1.08705	5.1506	66.3877	3.60325e-05	0.00267557
Solyc12g042060.2	-1.03211	7.30401	66.3735	3.60607e-05	0.00267557
Solyc08g069030.3	-0.750311	6.92432	66.3149	3.6177e-05	0.00267557
Solyc07g062060.3	-0.970936	7.43827	66.2657	3.6275e-05	0.00267557
Solyc03g083030.3	1.53101	5.02478	66.2474	3.63115e-05	0.00267557
Solyc09g015180.3	-0.797416	6.28646	66.1542	3.64982e-05	0.00267774
Solyc09g075120.3	1.22933	5.26888	65.7814	3.72576e-05	0.00272172
Solyc11g008680.2	-1.7978	6.49646	65.5464	3.77465e-05	0.00273013
Solyc02g069120.3	-1.09115	6.95677	65.5142	3.78141e-05	0.00273013
Solyc04g081890.1	1.04764	6.90205	65.4731	3.79005e-05	0.00273013
Solyc03g097170.3	3.45998	2.39678	65.4192	3.80143e-05	0.00273013
Solyc11g006770.2	0.743621	6.44142	65.3116	3.82429e-05	0.00273501
Solyc04g080250.3	2.40311	6.96957	64.8965	3.91406e-05	0.0027875
Solyc12g096430.1	-3.40509	3.55878	64.7427	3.94797e-05	0.00279993
Solyc09g075950.1	-1.79959	9.69425	64.435	4.01696e-05	0.00283704
Solyc10g085320.2	-1.10046	5.08996	64.0411	4.10748e-05	0.00287992
Solyc01g108400.3	1.45237	6.46012	64.0238	4.11151e-05	0.00287992
Solyc03g096550.3	3.21895	1.3045	63.6097	4.20955e-05	0.0029365
Solyc02g067690.3	-1.67213	3.15269	63.3286	4.27777e-05	0.00296512
Solyc11g065000.2	0.82504	5.85434	63.2925	4.28662e-05	0.00296512
Solyc02g083375.1	-0.836309	6.01176	63.1914	4.31158e-05	0.00296512
Solyc06g009380.3	1.15409	5.44014	63.1564	4.32025e-05	0.00296512
Solyc12g043110.2	-1.32996	8.8835	62.9605	4.3692e-05	0.00298232
Solyc06g048640.1	-4.12364	5.43442	62.9163	4.38035e-05	0.00298232
Solyc04g072235.1	-1.41122	3.62452	62.618	4.45647e-05	0.00300198
Solyc05g055470.3	-1.32896	7.08156	62.6115	4.45815e-05	0.00300198
Solyc08g079260.3	-0.928056	8.33605	62.596	4.46214e-05	0.00300198
Solyc03g119305.1	2.28012	3.04273	62.3201	4.53414e-05	0.00300999
Solyc01g099600.3	-2.13509	8.55054	62.3158	4.5353e-05	0.00300999
Solyc04g082880.3	-2.02355	8.49902	62.3091	4.53705e-05	0.00300999
Solyc06g073090.3	-1.38957	4.81729	62.2699	4.5474e-05	0.00300999
Solyc06g084540.3	-0.929269	7.88269	62.2131	4.56247e-05	0.00300999
Solyc02g065400.3	-1.30829	4.904	62.0976	4.59328e-05	0.00301862
Solyc08g006700.3	-0.770093	5.0849	62.0253	4.6127e-05	0.00301972
Solyc06g083190.3	-1.78345	10.3773	61.4725	4.76462e-05	0.00310297
Solyc02g093335.1	-1.56867	3.02989	61.4308	4.77633e-05	0.00310297
Solyc09g056340.3	1.39161	5.0798	61.328	4.80534e-05	0.00310995
Solyc03g083900.3	2.49563	3.77799	60.8153	4.95342e-05	0.00319364
Solyc03g113100.3	-1.34921	8.65247	60.7087	4.98494e-05	0.00320184
Solyc02g086830.3	-0.903398	6.36877	60.3755	5.08503e-05	0.00324414
Solyc06g007930.3	1.09268	5.07789	60.3627	5.08892e-05	0.00324414
Solyc05g015310.3	-1.03569	5.27523	60.2015	5.13827e-05	0.00326338
Solyc02g085660.1	-2.57484	2.54845	59.9339	5.22156e-05	0.00330395
Solyc10g078190.2	-1.66876	6.01588	59.8128	5.25979e-05	0.00331577
Solyc11g007680.2	-1.10076	6.16139	59.7443	5.2816e-05	0.00331577
Solyc01g096400.3	-2.39801	3.59046	59.6716	5.30485e-05	0.00331577
Solyc01g104740.3	-3.05871	8.97233	59.6148	5.32308e-05	0.00331577
Solyc06g008130.3	-2.08672	10.2186	59.5697	5.33765e-05	0.00331577
Solyc02g076680.3	2.86572	4.203	59.4297	5.38312e-05	0.00332048
Solyc06g048633.1	-4.11784	5.46827	59.4262	5.38425e-05	0.00332048
Solyc02g090910.3	-0.822499	6.77507	59.1669	5.46978e-05	0.00335671
Solyc01g079610.3	-1.13794	5.36689	59.129	5.48244e-05	0.00335671
Solyc07g063120.3	1.19908	5.33065	58.9213	5.55237e-05	0.00337668
Solyc03g120850.3	-1.13533	7.02331	58.8453	5.57823e-05	0.00337668
Solyc06g068280.3	-0.809853	6.49883	58.8191	5.5872e-05	0.00337668
Solyc03g082690.3	2.12308	3.50042	58.798	5.5944e-05	0.00337668
Solyc11g067160.2	-0.942329	7.30916	58.5858	5.6677e-05	0.00340883
Solyc02g089800.3	-0.900447	6.96843	58.4481	5.7159e-05	0.00342572
Solyc03g044160.2	1.93154	2.5279	58.299	5.76868e-05	0.00343319
Solyc05g018650.3	-0.837405	6.11853	58.2989	5.7687e-05	0.00343319
Solyc01g008510.3	-1.47053	4.29786	58.1173	5.83381e-05	0.00345984
Solyc05g054493.1	-0.808355	6.37112	58.004	5.87491e-05	0.00347211
Solyc06g076270.3	0.876969	5.77634	57.8937	5.91522e-05	0.00348384
Solyc04g078810.3	1.37506	4.76569	57.7297	5.97584e-05	0.00349112
Solyc02g071240.3	-1.01425	4.43056	57.7164	5.98081e-05	0.00349112
Solyc06g051120.3	-0.833094	4.70834	57.6941	5.98911e-05	0.00349112
Solyc02g064950.3	-0.943975	6.18843	57.5987	6.02484e-05	0.00349274
Solyc08g048250.3	1.13634	5.27667	57.5565	6.04072e-05	0.00349274
Solyc06g009160.3	-0.937889	5.99907	57.4897	6.06598e-05	0.00349274
Solyc12g056590.2	0.928017	5.1067	57.2825	6.14513e-05	0.00349274
Solyc12g014070.2	-0.727823	5.58808	57.2638	6.15236e-05	0.00349274
Solyc02g084990.3	1.70793	3.89685	57.2585	6.15439e-05	0.00349274
Solyc11g030710.2	-0.931668	4.45884	57.2265	6.16676e-05	0.00349274
Solyc02g089495.1	-1.34648	4.87949	57.2203	6.16914e-05	0.00349274
Solyc08g005530.2	-2.0058	5.09801	57.2012	6.17657e-05	0.00349274
Solyc02g083380.3	-0.719407	6.48827	56.9694	6.26723e-05	0.00353227
Solyc02g086680.3	-0.781364	5.94143	56.8584	6.31125e-05	0.003537
Solyc09g091050.3	-1.07062	8.29629	56.8435	6.31718e-05	0.003537
Solyc04g014210.3	-0.763117	7.08587	56.7909	6.33819e-05	0.00353712
Solyc01g086870.3	1.49601	4.06896	56.711	6.37028e-05	0.00354342
Solyc05g025687.1	-2.09057	1.71649	56.6016	6.41455e-05	0.00354451
Solyc03g007670.3	-0.996009	7.92635	56.5629	6.43031e-05	0.00354451
Solyc07g006180.3	-0.852078	7.90886	56.5521	6.43471e-05	0.00354451
Solyc11g070060.2	-1.05846	4.42324	56.3997	6.49724e-05	0.00354756
Solyc00g136560.3	-1.68904	2.38708	56.3455	6.51968e-05	0.00354756
Solyc11g012850.2	0.798313	5.0675	56.3272	6.52727e-05	0.00354756
Solyc01g091715.1	-1.10462	4.33909	56.326	6.52777e-05	0.00354756
Solyc12g011310.2	-2.26457	8.58985	56.2859	6.54448e-05	0.00354756
Solyc02g087340.3	-0.782002	7.52248	56.2285	6.56843e-05	0.00354925
Solyc06g009130.3	1.98579	2.9202	56.1255	6.61172e-05	0.0035541
Solyc02g089690.3	2.69443	1.02806	56.1078	6.61918e-05	0.0035541
Solyc11g013110.2	2.22233	7.49268	55.7626	6.76713e-05	0.00362212
Solyc12g009250.2	-0.926522	6.99983	55.5567	6.85729e-05	0.00363929
Solyc05g053040.3	-0.931901	5.54075	55.5328	6.86785e-05	0.00363929
Solyc07g025200.1	1.18982	3.55484	55.4986	6.88302e-05	0.00363929
Solyc07g054750.1	-6.0271	1.29585	68.4303	6.88475e-05	0.00363929
Solyc08g075420.3	-1.25258	6.28463	55.3392	6.9542e-05	0.00365982
Solyc03g006010.3	1.31205	4.14757	55.273	6.98405e-05	0.00365982
Solyc04g076710.3	-0.869772	4.33284	55.2435	6.99736e-05	0.00365982
Solyc04g008680.3	-0.833321	7.42544	55.2166	7.00959e-05	0.00365982
Solyc05g013480.3	-1.06718	6.80399	54.9797	7.11817e-05	0.00370515
Solyc10g005110.3	-0.788704	6.88485	54.8594	7.1741e-05	0.00371291
Solyc06g068970.3	3.12161	1.01941	54.8355	7.1853e-05	0.00371291
Solyc07g042080.3	-0.884638	5.87565	54.7943	7.20458e-05	0.00371291
Solyc12g005930.2	-1.19251	3.87216	54.6845	7.2564e-05	0.00371291
Solyc01g104030.3	1.17547	5.28536	54.6663	7.26502e-05	0.00371291
Solyc03g062940.3	-0.766447	7.57746	54.6379	7.27855e-05	0.00371291
Solyc01g081250.3	-4.90638	4.31118	54.6227	7.28578e-05	0.00371291
Solyc08g045850.3	-0.875341	5.67421	54.5621	7.31472e-05	0.00371653
Solyc06g076350.3	-1.2565	5.099	54.4585	7.36451e-05	0.0037277
Solyc11g013520.2	-0.800244	6.12379	54.4254	7.3805e-05	0.0037277
Solyc09g061280.3	2.18713	1.61436	54.3712	7.40683e-05	0.00372993
Solyc12g038630.2	0.992413	4.48683	54.1915	7.49486e-05	0.00374617
Solyc07g064420.3	0.789208	5.14285	54.157	7.5119e-05	0.00374617
Solyc03g006330.3	1.75681	4.55676	54.145	7.51783e-05	0.00374617
Solyc08g067960.3	-1.58352	10.9985	54.0969	7.54173e-05	0.00374617
Solyc07g054760.1	-1.44139	9.42654	54.082	7.54912e-05	0.00374617
Solyc07g054320.3	-0.967628	6.33363	53.9903	7.59494e-05	0.00375795
Solyc01g079320.3	1.21186	3.39438	53.7706	7.70618e-05	0.00380194
Solyc10g083440.1	3.74684	1.19331	53.627	7.78e-05	0.00382726
Solyc09g008485.1	0.796286	5.12541	53.5675	7.81081e-05	0.00382983
Solyc03g111850.3	-0.799731	5.85039	53.4779	7.85755e-05	0.00382983
Solyc02g036470.3	-0.841174	5.5766	53.4489	7.87278e-05	0.00382983
Solyc12g043120.2	-0.918433	7.63813	53.3918	7.90281e-05	0.00382983
Solyc06g060120.3	-1.15617	6.53243	53.3745	7.9119e-05	0.00382983
Solyc01g079590.3	-0.898534	7.499	53.3588	7.92021e-05	0.00382983
Solyc02g084430.3	1.99421	3.73435	53.1782	8.01643e-05	0.00384753
Solyc03g114000.3	1.34698	4.36696	53.1731	8.01916e-05	0.00384753
Solyc01g090200.3	-0.785062	7.31168	53.1629	8.02463e-05	0.00384753
Solyc08g077980.3	-1.70795	8.64579	53.1032	8.0568e-05	0.0038521
Solyc08g075210.2	2.17505	5.11828	52.8594	8.18982e-05	0.00390473
Solyc04g072400.3	-0.891896	7.8174	52.7373	8.25747e-05	0.0039192
Solyc05g053470.3	-0.994766	8.44547	52.6831	8.2877e-05	0.0039192
Solyc03g120080.3	0.961383	4.39271	52.6462	8.30841e-05	0.0039192
Solyc12g042830.2	-2.56827	8.92314	52.6393	8.31227e-05	0.0039192
Solyc10g017850.3	1.01342	4.36433	52.4491	8.41992e-05	0.00395899
Solyc09g072980.2	-1.32391	4.09803	52.3858	8.45617e-05	0.00396508
Solyc08g079110.3	-1.04525	4.64041	52.2171	8.55361e-05	0.00399975
Solyc05g010450.1	1.36279	5.24929	52.0988	8.62279e-05	0.00402106
Solyc01g106060.3	-1.46364	5.7076	51.8756	8.7553e-05	0.0040568
Solyc02g063280.3	0.895049	4.85304	51.8384	8.7776e-05	0.0040568
Solyc09g065030.3	2.32176	1.68374	51.8128	8.79297e-05	0.0040568
Solyc04g015520.3	1.47775	4.07629	51.7606	8.82453e-05	0.0040568
Solyc07g053640.1	3.594	1.92207	51.7393	8.8374e-05	0.0040568
Solyc01g099090.3	-0.656528	6.75012	51.7143	8.85257e-05	0.0040568
Solyc01g108100.3	-1.4406	4.27546	51.6609	8.88512e-05	0.0040568
Solyc11g013100.2	-0.739772	7.2074	51.6527	8.8901e-05	0.0040568
Solyc07g008250.3	-1.0119	6.31576	51.3744	9.06208e-05	0.0041081
Solyc12g007090.2	-0.952802	6.35685	51.3698	9.06496e-05	0.0041081
Solyc10g080720.2	-0.69017	5.12809	51.3375	9.0852e-05	0.0041081
Solyc11g017270.2	1.53693	4.42866	51.3154	9.09908e-05	0.0041081
Solyc09g075470.2	-4.00829	1.90711	51.2562	9.1364e-05	0.00411404
Solyc05g043425.1	-0.718784	6.65451	51.1468	9.20585e-05	0.00413309
Solyc03g032030.3	2.86594	2.49261	51.1132	9.22728e-05	0.00413309
Solyc07g053220.2	0.935994	5.10145	50.9647	9.32291e-05	0.00416497
Solyc08g006780.3	-1.05675	6.49883	50.8753	9.38109e-05	0.00417999
Solyc08g078670.2	0.723953	4.67956	50.8079	9.42519e-05	0.00418867
Solyc08g066570.2	-0.737358	6.74558	50.7108	9.48922e-05	0.00420615
Solyc10g055760.2	2.5028	4.64207	50.518	9.61806e-05	0.00425218
Solyc05g007900.2	-3.12722	5.68702	50.4118	9.68993e-05	0.00426243
Solyc10g086180.2	2.89003	2.08541	50.4051	9.69449e-05	0.00426243
Solyc07g054810.1	-3.64792	3.31225	50.373	9.71637e-05	0.00426243
Solyc10g080190.1	-0.686006	6.2033	50.2255	9.81765e-05	0.00428692
Solyc09g092680.3	-0.722077	5.9009	50.1823	9.84758e-05	0.00428692
Solyc05g055010.3	-1.82426	7.78746	50.182	9.84777e-05	0.00428692
Solyc05g053260.3	-0.75115	4.81939	50.1292	9.88447e-05	0.00428692
Solyc02g081400.3	-0.833315	8.37641	50.1096	9.89813e-05	0.00428692
Solyc03g006960.3	1.51926	4.78928	49.9874	9.98392e-05	0.0043131
Solyc03g031440.3	1.2698	5.92104	49.7877	0.000101261	0.00436345
Solyc05g007880.3	1.85762	3.46679	49.7053	0.000101855	0.00436933
Solyc06g005160.3	-1.25837	8.6438	49.6515	0.000102246	0.00436933
Solyc12g013500.2	-0.934726	5.95745	49.6082	0.000102561	0.00436933
Solyc03g025720.3	0.956936	8.27422	49.5713	0.000102831	0.00436933
Solyc06g050630.3	2.24244	2.74093	49.5644	0.000102881	0.00436933
Solyc05g052410.2	-2.04578	4.31866	49.5567	0.000102938	0.00436933
Solyc10g076740.2	1.10399	4.01646	49.5002	0.000103353	0.00437606
Solyc04g054200.3	1.74076	3.74012	49.2827	0.000104971	0.00443354
Solyc01g103110.3	-1.02577	5.72067	49.2259	0.000105399	0.0044406
Solyc07g049440.3	4.13956	3.06429	49.1088	0.000106288	0.00446698
Solyc02g065240.3	-1.57782	7.91876	49.0109	0.000107039	0.00447844
Solyc08g078040.3	1.40132	4.71498	48.9048	0.00010786	0.00447844
Solyc04g007280.3	-0.716021	7.1513	48.8632	0.000108183	0.00447844
Solyc01g100370.3	-1.45415	9.3117	48.8408	0.000108359	0.00447844
Solyc01g067560.3	-0.671626	5.32661	48.7967	0.000108704	0.00447844
Solyc03g118050.3	-1.95303	2.87591	48.7568	0.000109018	0.00447844
Solyc07g005830.3	-0.916073	4.60031	48.6701	0.000109703	0.00447844
Solyc02g067580.3	-1.51366	9.05975	48.6666	0.000109731	0.00447844
Solyc12g094540.1	-1.17545	4.86685	48.6526	0.000109842	0.00447844
Solyc01g009070.3	1.25908	3.23638	48.6456	0.000109897	0.00447844
Solyc04g016510.3	-0.737396	6.16338	48.6416	0.000109929	0.00447844
Solyc01g107930.3	-0.919266	5.07157	48.5975	0.000110282	0.00447844
Solyc02g088510.3	-0.799742	4.41075	48.5873	0.000110363	0.00447844
Solyc11g005150.2	2.34364	2.2157	48.5872	0.000110364	0.00447844
Solyc07g052700.3	-0.858201	7.35887	48.5692	0.000110507	0.00447844
Solyc07g056120.3	-0.796385	4.57061	48.471	0.000111298	0.00448732
Solyc11g008850.2	1.0485	4.89864	48.461	0.000111379	0.00448732
Solyc11g073120.2	2.23212	5.45385	48.4439	0.000111517	0.00448732
Solyc04g008980.3	-0.991427	6.23658	48.3604	0.000112196	0.00450398
Solyc07g049200.3	-1.04751	6.6877	48.3176	0.000112547	0.00450743
Solyc06g062590.3	-0.772034	8.11314	48.2293	0.000113273	0.00452586
Solyc05g018653.1	-1.04144	3.572	48.0613	0.000114672	0.00455385
Solyc08g077050.3	-0.868478	5.10762	48.0613	0.000114672	0.00455385
Solyc01g068640.3	1.53929	3.00499	48.0312	0.000114924	0.00455385
Solyc03g112530.3	1.2975	5.14773	47.9646	0.000115486	0.00455385
Solyc02g071280.3	-0.761562	5.97727	47.963	0.0001155	0.00455385
Solyc07g017800.3	-1.03144	5.95103	47.9364	0.000115725	0.00455385
Solyc02g089260.3	-2.48459	4.91716	47.9222	0.000115846	0.00455385
Solyc04g076695.1	-2.26361	4.08033	47.8849	0.000116164	0.00455582
Solyc08g065260.3	-1.05847	4.08983	47.8213	0.000116707	0.0045666
Solyc02g093120.3	-0.887175	4.41904	47.592	0.000118695	0.0046312
Solyc03g115220.3	2.06262	2.26018	47.5683	0.000118902	0.0046312
Solyc05g012610.3	-0.688365	6.33474	47.5269	0.000119266	0.00463477
Solyc10g006090.3	-0.751988	6.74153	47.4918	0.000119577	0.00463625
Solyc07g043130.3	1.53647	6.99487	47.3485	0.000120852	0.00467504
Solyc02g081550.3	-2.37238	6.3877	47.1499	0.000122647	0.0047198
Solyc07g005570.3	-0.859614	5.4226	47.0715	0.000123365	0.0047198
Solyc10g083600.2	0.876193	5.72923	47.0476	0.000123585	0.0047198
Solyc09g090700.1	-0.683893	7.03232	47.0365	0.000123687	0.0047198
Solyc10g083200.2	-0.850663	4.8056	47.0364	0.000123688	0.0047198
Solyc08g074440.3	-0.686284	6.52898	47.0134	0.000123901	0.0047198
Solyc05g009800.3	0.966881	5.45697	47.008	0.00012395	0.0047198
Solyc09g055570.3	-0.940716	6.5117	46.8637	0.000125293	0.00475736
Solyc08g075780.3	-0.764215	5.03051	46.8422	0.000125495	0.00475736
Solyc11g008890.2	0.690936	5.5997	46.8057	0.000125838	0.00475977
Solyc06g073230.3	-1.03097	4.62777	46.7671	0.000126202	0.00476295
Solyc01g104015.1	1.50491	2.57514	46.7119	0.000126726	0.00477213
Solyc08g042050.3	-0.712429	7.23981	46.6757	0.000127071	0.00477455
Solyc01g104700.3	-0.848437	8.42186	46.5951	0.000127842	0.00479295
Solyc12g088450.2	-0.921235	4.35005	46.4426	0.000129317	0.0048274
Solyc10g085790.2	-0.669492	7.09196	46.4361	0.000129381	0.0048274
Solyc03g122300.2	0.880082	7.24801	46.3451	0.000130272	0.0048274
Solyc01g106770.3	-0.737271	7.27436	46.3394	0.000130328	0.0048274
Solyc05g011990.3	0.988348	5.45067	46.336	0.000130363	0.0048274
Solyc03g117360.3	-0.811015	4.62783	46.3258	0.000130463	0.0048274
Solyc01g102410.3	-0.908339	8.02625	46.2014	0.000131696	0.00486245
Solyc02g078410.1	-1.06751	3.55212	46.1031	0.00013268	0.00488502
Solyc07g056410.3	1.10014	3.85751	46.0525	0.000133191	0.00488502
Solyc09g009040.3	0.981802	3.75062	46.0187	0.000133533	0.00488502
Solyc06g073670.3	-0.693908	5.68594	45.9568	0.000134163	0.00488502
Solyc01g079240.3	2.69265	1.53553	45.9413	0.000134322	0.00488502
Solyc05g015370.2	3.22236	3.83883	45.9085	0.000134658	0.00488502
Solyc05g052760.3	-0.804548	7.17709	45.9082	0.000134661	0.00488502
Solyc10g076510.2	-2.12938	10.021	45.8979	0.000134766	0.00488502
Solyc07g055660.2	-0.878463	5.28552	45.8859	0.00013489	0.00488502
Solyc08g005780.3	-0.850507	4.52959	45.8257	0.000135509	0.00489704
Solyc03g034010.3	-6.04831	1.01794	45.7688	0.000136099	0.00490206
Solyc03g113420.3	1.69311	2.2232	45.7223	0.000136583	0.00490206
Solyc02g087110.3	3.78858	0.202947	55.2958	0.000136607	0.00490206
Solyc09g018690.3	-0.962304	4.94069	45.7015	0.0001368	0.00490206
Solyc07g056020.3	-0.769735	6.31053	45.6617	0.000137218	0.00490668
Solyc10g084760.2	-1.36827	8.54396	45.59	0.000137972	0.00491381
Solyc04g063380.3	-1.12941	5.94188	45.5675	0.00013821	0.00491381
Solyc10g005370.3	-0.660102	6.57216	45.5501	0.000138395	0.00491381
Solyc06g009630.1	-0.663596	6.89658	45.5335	0.000138572	0.00491381
Solyc12g008760.2	1.02553	5.64568	45.41	0.000139891	0.00494205
Solyc03g095620.3	-0.951469	6.31689	45.4047	0.000139949	0.00494205
Solyc08g005525.1	-2.26493	4.1025	45.1873	0.000142311	0.00501508
Solyc05g014275.1	1.26014	3.51503	45.0456	0.000143879	0.00505984
Solyc02g055460.2	-0.884024	4.73124	45.0051	0.000144331	0.00506526
Solyc02g090310.1	1.90736	3.51579	44.9099	0.0001454	0.00508876
Solyc03g117020.3	-0.727453	6.06006	44.8711	0.000145838	0.00508876
Solyc05g025680.2	-1.29305	2.93723	44.8659	0.000145897	0.00508876
Solyc02g089890.3	-1.05922	3.9904	44.8279	0.000146329	0.00509338
Solyc11g071205.1	-1.06435	4.09776	44.7905	0.000146755	0.0050975
Solyc09g075420.3	-1.64058	9.12676	44.765	0.000147046	0.0050975
Solyc03g121950.3	-0.70212	6.99997	44.7118	0.000147656	0.00509753
Solyc04g057960.3	-0.692352	5.37721	44.7049	0.000147736	0.00509753
Solyc12g009150.2	0.820909	6.00079	44.6867	0.000147946	0.00509753
Solyc08g066120.3	-0.923783	4.57286	44.5533	0.000149494	0.00513057
Solyc11g069160.2	-0.64166	5.91185	44.5521	0.000149507	0.00513057
Solyc01g059860.3	1.37031	2.86919	44.4792	0.000150362	0.00513952
Solyc08g063040.3	1.19493	4.46719	44.4784	0.000150372	0.00513952
Solyc10g007850.3	0.806896	5.2049	44.3857	0.000151467	0.00516122
Solyc06g005600.3	-0.832817	4.84408	44.3734	0.000151613	0.00516122
Solyc09g074380.3	-0.719865	5.85082	44.3182	0.000152271	0.00517326
Solyc09g061320.3	1.2536	3.21005	44.2256	0.000153383	0.00520065
Solyc07g005880.3	-0.619252	6.28055	44.1202	0.000154661	0.0052216
Solyc09g005120.3	-1.52689	7.32455	44.1	0.000154907	0.0052216
Solyc01g008070.3	-0.779618	7.5292	44.0989	0.000154921	0.0052216
Solyc06g069890.3	0.658205	5.93098	44.0307	0.000155756	0.00523645
Solyc11g005440.2	1.49858	3.47491	43.9892	0.000156268	0.00523645
Solyc12g049270.2	-0.697288	7.35884	43.9878	0.000156284	0.00523645
Solyc01g098560.3	2.45467	2.09631	43.935	0.000156938	0.00524501
Solyc03g093430.3	-0.750787	5.69109	43.8781	0.000157647	0.00524501
Solyc02g069010.3	-0.812173	5.05044	43.8619	0.000157849	0.00524501
Solyc09g090270.3	-0.793439	5.91836	43.8444	0.000158069	0.00524501
Solyc02g088480.3	-0.692898	5.02494	43.8434	0.000158081	0.00524501
Solyc07g064560.3	-0.739307	5.58929	43.7692	0.000159013	0.00526567
Solyc02g084420.3	1.68967	3.12072	43.5527	0.000161774	0.00534139
Solyc10g008420.3	-1.1182	6.45475	43.5359	0.000161991	0.00534139
Solyc03g097940.3	1.27038	3.01319	43.5166	0.000162241	0.00534139
Solyc01g107580.3	1.5405	2.99258	43.4356	0.000163293	0.00536566
Solyc10g006400.3	-0.811574	5.25517	43.3939	0.000163837	0.00537315
Solyc01g091570.3	1.3854	2.31941	43.3403	0.000164541	0.00538194
Solyc12g099340.2	0.660315	5.60197	43.2924	0.000165174	0.00538194
Solyc12g098350.1	-0.68735	5.18903	43.2807	0.000165328	0.00538194
Solyc10g084170.1	-2.7477	5.47283	43.2553	0.000165666	0.00538194
Solyc07g052740.3	-0.87769	5.17497	43.2537	0.000165686	0.00538194
Solyc04g074100.3	1.52156	4.3618	43.1961	0.000166454	0.00539659
Solyc01g105090.3	-1.09553	5.09501	43.1669	0.000166845	0.00539898
Solyc02g078160.3	-1.23058	7.26915	43.0964	0.000167792	0.00541932
Solyc01g010950.3	-0.872671	5.58596	43.0333	0.000168646	0.00543659
Solyc09g008970.1	-2.65861	9.57785	42.8569	0.000171062	0.00550406
Solyc06g068210.2	-1.00339	4.36469	42.8231	0.000171529	0.00550868
Solyc11g045390.2	-0.842322	5.27741	42.7526	0.000172512	0.00552663
Solyc11g020820.2	0.6827	4.77947	42.7364	0.000172738	0.00552663
Solyc01g057830.3	-0.694754	5.68838	42.5348	0.000175586	0.00559866
Solyc06g069490.3	-0.603204	6.02739	42.5306	0.000175647	0.00559866
Solyc12g014490.2	1.006	4.45104	42.4766	0.00017642	0.0056128
Solyc04g081190.3	0.786237	5.4442	42.4409	0.000176934	0.0056158
Solyc06g066340.3	2.97871	1.08172	42.4242	0.000177174	0.0056158
Solyc09g075020.3	1.06078	6.77241	42.362	0.000178075	0.00563387
Solyc05g009850.3	-0.759645	6.60496	42.3262	0.000178597	0.00563988
Solyc12g099390.2	-0.699993	6.09925	42.2589	0.000179582	0.0056502
Solyc01g108280.3	0.732266	6.17832	42.2585	0.000179588	0.0056502
Solyc02g062800.2	1.51734	3.81514	42.1341	0.000181426	0.00569083
Solyc11g072430.2	-0.892036	7.30942	42.1259	0.000181547	0.00569083
Solyc04g005630.3	-0.791842	6.39883	42.0599	0.000182534	0.00571123
Solyc11g068870.2	-0.791813	6.61958	42.0091	0.000183296	0.00571824
Solyc02g030230.3	1.53683	3.41596	42.0003	0.00018343	0.00571824
Solyc11g068430.2	-1.17698	7.92039	41.9438	0.000184284	0.00573436
Solyc05g043430.3	-0.74491	7.35896	41.778	0.000186821	0.00577827
Solyc10g084140.2	-0.63555	7.66141	41.7575	0.000187136	0.00577827
Solyc03g117310.1	2.47957	1.51962	41.7479	0.000187286	0.00577827
Solyc01g010760.3	-0.7039	7.82362	41.7253	0.000187635	0.00577827
Solyc01g106900.3	-0.708313	6.51656	41.6901	0.000188182	0.00577827
Solyc06g073920.3	1.08566	6.57392	41.6833	0.000188289	0.00577827
Solyc04g076340.3	-1.90775	3.87507	41.6777	0.000188376	0.00577827
Solyc04g081420.3	-0.924265	7.7724	41.6754	0.000188411	0.00577827
Solyc05g009010.1	3.88952	1.28865	41.5836	0.000189849	0.0058119
Solyc05g010570.3	-0.844768	5.01453	41.5496	0.000190385	0.00581785
Solyc06g048637.1	-3.21087	7.11932	41.5244	0.000190783	0.00581957
Solyc10g074580.2	-0.701523	5.96192	41.4568	0.000191858	0.00583219
Solyc05g015390.3	-1.15672	11.0201	41.4553	0.000191882	0.00583219
Solyc12g006260.1	-0.82664	5.375	41.4247	0.00019237	0.0058366
Solyc04g015690.3	1.54579	3.46241	41.4009	0.000192752	0.00583777
Solyc09g061440.3	-0.84927	5.92617	41.346	0.000193635	0.00585411
Solyc09g074690.3	-1.24341	3.7176	41.189	0.000196188	0.00590278
Solyc01g105340.3	-0.741243	8.79085	41.1249	0.000197243	0.00590278
Solyc01g007880.3	-0.760904	4.33371	41.0944	0.000197748	0.00590278
Solyc01g009380.3	-0.860295	5.10659	41.0654	0.000198228	0.00590278
Solyc09g083390.2	2.5777	4.19802	41.0561	0.000198383	0.00590278
Solyc11g065950.2	-0.819016	5.77556	41.0497	0.00019849	0.00590278
Solyc08g078250.3	-0.777877	5.64655	41.0482	0.000198515	0.00590278
Solyc07g040920.2	1.05892	4.05476	41.0383	0.00019868	0.00590278
Solyc09g018460.1	2.82157	2.35654	41.0255	0.000198892	0.00590278
Solyc05g050920.3	1.5773	2.30586	41.0136	0.000199092	0.00590278
Solyc12g013950.2	-0.647072	5.38966	40.9981	0.00019935	0.00590278
Solyc12g019570.2	1.23915	3.33376	40.9858	0.000199557	0.00590278
Solyc12g056110.2	1.02706	3.63716	40.974	0.000199753	0.00590278
Solyc11g010380.2	1.32323	4.87328	40.8555	0.000201754	0.00593017
Solyc09g008200.3	-1.11925	6.90357	40.8545	0.000201772	0.00593017
Solyc10g006120.2	-3.66927	3.86294	40.8523	0.000201808	0.00593017
Solyc09g065610.2	-1.00597	7.16786	40.8154	0.000202437	0.00593017
Solyc10g078770.2	-1.01216	6.07961	40.8021	0.000202663	0.00593017
Solyc11g008720.2	0.723247	6.87215	40.7932	0.000202816	0.00593017
Solyc06g050520.2	-1.41854	3.20591	40.7755	0.000203119	0.00593017
Solyc10g008130.3	-0.664847	6.73353	40.7383	0.000203757	0.00593861
Solyc05g026310.3	-1.02908	6.60484	40.7107	0.000204232	0.00594228
Solyc01g091840.3	1.85705	1.54115	40.5912	0.000206304	0.00599233
Solyc04g082450.3	-0.89774	3.87491	40.5386	0.000207226	0.00599989
Solyc01g090430.3	1.0385	4.08867	40.5361	0.00020727	0.00599989
Solyc09g074100.3	-1.00011	4.05275	40.4724	0.000208392	0.00602213
Solyc10g076710.2	3.12579	1.35904	40.4166	0.000209381	0.00602511
Solyc07g045050.3	-0.918443	4.90328	40.4146	0.000209417	0.00602511
Solyc08g068050.3	1.85438	2.74982	40.4068	0.000209557	0.00602511
Solyc04g011560.3	-1.14193	4.84172	40.3665	0.000210276	0.00603325
Solyc03g120720.3	0.908055	5.96209	40.3457	0.000210648	0.00603325
Solyc11g068820.2	-0.771323	6.08933	40.3314	0.000210903	0.00603325
Solyc09g015850.3	-5.61436	1.31122	40.3086	0.000211314	0.00603487
Solyc01g095305.1	-1.57678	6.91177	40.246	0.000212444	0.00604172
Solyc01g107660.3	-0.804465	4.54195	40.237	0.000212606	0.00604172
Solyc01g086650.3	1.22702	3.93944	40.2315	0.000212706	0.00604172
Solyc03g116190.1	-2.33889	1.51931	40.2168	0.000212974	0.00604172
Solyc01g105990.3	-0.733867	6.0811	40.1604	0.000214	0.00606072
Solyc06g076750.3	0.935053	6.94121	40.0824	0.000215433	0.00609116
Solyc01g095510.3	1.84696	3.56626	40.0342	0.000216322	0.00610136
Solyc08g077430.3	-0.790937	6.75343	40.0241	0.00021651	0.00610136
Solyc04g071340.4	1.07529	5.30755	39.9804	0.000217323	0.00611414
Solyc06g062360.3	-0.663932	5.36206	39.9207	0.000218439	0.0061354
Solyc03g025600.3	0.685315	5.14243	39.8944	0.000218933	0.00613913
Solyc09g015360.3	0.656342	4.6193	39.8524	0.000219724	0.00615119
Solyc07g005360.3	0.623454	5.85046	39.7819	0.000221061	0.00617846
Solyc10g084160.2	0.604876	5.38865	39.6721	0.000223163	0.00622683
Solyc03g113270.3	1.01088	8.84717	39.6534	0.000223523	0.00622683
Solyc02g079415.1	1.5075	4.03832	39.5725	0.000225092	0.00626027
Solyc06g051440.3	-1.17143	4.55255	39.4985	0.000226538	0.00629021
Solyc06g051010.1	1.93701	3.22529	39.4471	0.000227549	0.00630587
Solyc09g090140.3	0.828626	8.71827	39.4322	0.000227843	0.00630587
Solyc03g007260.3	-0.646783	5.15399	39.3586	0.000229303	0.00632476
Solyc06g082990.3	-0.771801	5.27698	39.3524	0.000229428	0.00632476
Solyc10g018520.1	-0.750444	6.52857	39.3417	0.00022964	0.00632476
Solyc12g021313.1	-0.758561	5.43009	39.3061	0.000230353	0.00632971
Solyc02g083860.3	2.06125	4.54792	39.2901	0.000230674	0.00632971
Solyc02g062130.3	-2.77049	1.99043	39.2771	0.000230935	0.00632971
Solyc01g098430.3	-0.628904	6.53583	39.2135	0.000232217	0.00634837
Solyc11g010660.2	-0.883955	7.4116	39.2063	0.000232362	0.00634837
Solyc01g007250.3	0.789986	4.41564	39.1578	0.000233348	0.00636369
Solyc02g085310.3	-1.60221	4.31442	39.1419	0.000233671	0.00636369
Solyc01g096390.3	-0.610384	6.12104	39.0049	0.000236488	0.00643013
Solyc03g031840.3	-0.786812	5.74441	38.9805	0.000236992	0.00643356
Solyc02g070770.3	-0.627214	5.54575	38.9342	0.000237956	0.00643928
Solyc01g099110.3	-0.759695	5.96547	38.9287	0.000238071	0.00643928
Solyc03g083440.3	-3.22933	8.31335	38.916	0.000238338	0.00643928
Solyc02g068740.3	0.730569	5.62047	38.8716	0.000239267	0.00645415
Solyc12g096090.2	-0.882035	4.46485	38.8349	0.00024004	0.00646474
Solyc03g043850.3	-0.892024	7.81861	38.7825	0.000241148	0.00648434
Solyc03g082367.1	-1.19756	5.44048	38.7194	0.000242491	0.00651017
Solyc04g050150.3	-0.704541	6.16172	38.6904	0.000243113	0.00651099
Solyc04g017690.3	-0.801691	9.07131	38.6725	0.000243496	0.00651099
Solyc01g109970.3	-0.749223	5.80613	38.6644	0.00024367	0.00651099
Solyc02g089350.3	1.89167	2.10081	38.6026	0.000245002	0.00653114
Solyc11g067080.2	1.00683	4.56173	38.5916	0.00024524	0.00653114
Solyc05g005690.1	1.10924	5.20977	38.5715	0.000245676	0.00653114
Solyc09g009430.3	-1.01836	6.3918	38.5378	0.00024641	0.00653114
Solyc03g114710.3	1.70776	5.54315	38.4751	0.000247781	0.00653114
Solyc02g076800.1	2.00431	2.79198	38.4658	0.000247985	0.00653114
Solyc01g079220.3	-0.686932	4.75962	38.458	0.000248156	0.00653114
Solyc03g121140.3	-1.08517	4.1748	38.4534	0.000248259	0.00653114
Solyc11g009010.2	1.50903	4.80231	38.4439	0.000248467	0.00653114
Solyc01g080890.2	-0.744593	7.70831	38.4266	0.000248847	0.00653114
Solyc12g014480.2	-0.959772	5.69689	38.4216	0.000248959	0.00653114
Solyc02g079490.3	-2.35851	8.03479	38.4184	0.000249028	0.00653114
Solyc02g093330.3	-2.59153	1.00699	38.3885	0.00024969	0.00653664
Solyc04g007020.3	0.833363	6.39312	38.3743	0.000250006	0.00653664
Solyc09g008020.3	1.01237	7.72589	38.3555	0.000250422	0.00653748
Solyc11g012740.2	-0.676413	5.83373	38.3222	0.000251165	0.00654477
Solyc02g078020.3	-0.669577	6.45834	38.2986	0.000251693	0.00654477
Solyc02g088200.3	1.49807	2.8294	38.2808	0.000252091	0.00654477
Solyc05g032680.3	2.55339	0.505597	38.2505	0.000252771	0.00654477
Solyc12g044860.2	-0.670871	6.63099	38.2465	0.000252862	0.00654477
Solyc07g063960.3	-1.00807	5.63572	38.24	0.000253009	0.00654477
Solyc03g111690.3	1.40705	10.6952	38.1829	0.000254298	0.0065578
Solyc09g065650.3	-0.78632	6.17222	38.1762	0.000254451	0.0065578
Solyc10g084370.2	1.63994	3.47746	38.1666	0.000254668	0.0065578
Solyc05g012070.3	0.73663	5.26397	38.057	0.000257172	0.0066101
Solyc04g078830.3	0.64414	5.44886	38.0356	0.000257664	0.0066101
Solyc09g011210.3	-0.734181	4.5305	38.027	0.000257864	0.0066101
Solyc05g056110.3	-0.743657	5.79667	38.0077	0.000258308	0.00661151
Solyc06g048510.3	-0.653904	6.41222	37.9773	0.000259013	0.00661961
Solyc11g056250.1	-3.51697	1.17609	37.9446	0.000259773	0.00662907
Solyc04g076050.3	-0.681374	6.67623	37.8466	0.000262066	0.00666564
Solyc02g081560.1	-1.19823	5.04501	37.8445	0.000262116	0.00666564
Solyc06g050720.3	0.633436	5.90603	37.8333	0.00026238	0.00666564
Solyc05g018233.1	-0.917052	5.8915	37.8144	0.000262825	0.00666698
Solyc12g057110.2	1.152	5.50484	37.7477	0.000264407	0.00669482
Solyc04g076570.3	1.21555	2.74839	37.6893	0.000265802	0.00669482
Solyc01g104190.2	0.881603	3.68495	37.6869	0.000265859	0.00669482
Solyc08g076120.3	0.996311	3.33945	37.6768	0.000266102	0.00669482
Solyc05g052700.3	1.10187	4.27472	37.6718	0.000266222	0.00669482
Solyc09g059950.3	-1.2034	4.89835	37.6692	0.000266283	0.00669482
Solyc02g092270.3	-0.737639	7.35516	37.5751	0.000268555	0.0067362
Solyc01g087950.3	1.69243	5.25625	37.5628	0.000268854	0.0067362
Solyc01g100380.3	-0.86968	9.31104	37.552	0.000269115	0.0067362
Solyc06g073950.3	-0.713091	6.07232	37.4953	0.000270499	0.00676042
Solyc05g012450.3	1.19852	4.91794	37.4745	0.000271011	0.00676042
Solyc05g054740.3	0.752355	4.43109	37.4637	0.000271275	0.00676042
Solyc06g053310.3	-0.766327	7.26708	37.4092	0.000272619	0.006784
Solyc03g097210.3	-0.709388	5.3561	37.2859	0.000275688	0.00684746
Solyc06g065820.3	2.78846	0.934517	37.268	0.000276137	0.00684746
Solyc03g082380.3	-0.662858	7.09952	37.2507	0.000276572	0.00684746
Solyc02g083280.3	-1.08066	7.72771	37.2425	0.000276779	0.00684746
Solyc02g087190.1	1.49414	4.48841	37.2196	0.000277357	0.00685182
Solyc06g069760.3	0.922312	4.79806	37.1889	0.000278135	0.00686105
Solyc12g010440.2	1.73263	3.40505	37.1318	0.000279586	0.00687881
Solyc09g008700.2	-0.667453	6.04224	37.1153	0.000280006	0.00687881
Solyc08g081760.2	-0.654693	7.80047	37.095	0.000280527	0.00687881
Solyc03g118430.3	-0.683833	7.44396	37.067	0.000281244	0.00687881
Solyc07g065470.3	-0.811069	4.65664	37.0664	0.000281261	0.00687881
Solyc08g082010.3	-0.791821	6.74326	37.0657	0.000281279	0.00687881
Solyc05g008830.3	-0.919232	7.48128	37.0294	0.000282215	0.00688236
Solyc12g013840.2	0.906043	4.90592	37.0263	0.000282293	0.00688236
Solyc06g082535.1	2.68698	1.04194	37.0035	0.000282884	0.00688236
Solyc09g074730.2	-0.829818	5.65381	36.9974	0.000283042	0.00688236
Solyc05g006560.1	1.00046	4.73365	36.9643	0.0002839	0.00689232
Solyc04g011650.3	0.810266	4.88454	36.9505	0.000284261	0.00689232
Solyc04g080550.3	-1.46505	3.6609	36.9202	0.000285051	0.00690164
Solyc08g065870.3	-0.855188	4.33827	36.8559	0.000286738	0.00693262
Solyc08g077300.3	-0.929673	6.91785	36.819	0.000287711	0.00693889
Solyc01g067103.1	-0.738556	5.94007	36.8152	0.000287812	0.00693889
Solyc12g013890.2	-0.693437	4.32413	36.7381	0.000289859	0.00697476
Solyc06g010200.3	-0.747019	6.27234	36.7284	0.00029012	0.00697476
Solyc03g005690.3	0.892934	3.53224	36.6191	0.000293059	0.00703549
Solyc07g066310.3	-0.780799	8.02835	36.5927	0.000293774	0.00704272
Solyc10g085900.2	-0.60906	5.18711	36.5337	0.000295382	0.00707131
Solyc10g047320.2	1.02721	4.45938	36.4772	0.00029693	0.00709111
Solyc04g079420.3	0.743401	6.10838	36.4731	0.000297043	0.00709111
Solyc01g095400.3	0.673506	5.44318	36.3853	0.000299471	0.00712936
Solyc02g085000.3	0.717703	6.51887	36.3849	0.000299482	0.00712936
Solyc02g084390.3	1.50878	2.26627	36.3265	0.000301111	0.00715812
Solyc11g062430.2	-0.551687	6.10608	36.2768	0.000302506	0.00718126
Solyc09g018840.3	-1.25404	3.95056	36.2571	0.000303061	0.00718361
Solyc03g031970.3	0.644311	6.19149	36.2259	0.000303943	0.00718361
Solyc05g056560.3	-1.61329	5.1124	36.2161	0.000304221	0.00718361
Solyc04g011380.3	-0.615598	7.42761	36.2051	0.000304533	0.00718361
Solyc02g094060.3	3.77144	0.0638161	36.1987	0.000304716	0.00718361
Solyc05g052260.3	-0.80324	5.85651	36.1652	0.00030567	0.00719615
Solyc12g027850.2	-0.595406	6.25158	36.1315	0.000306631	0.0072088
Solyc09g007560.3	-0.632075	6.50137	36.083	0.000308024	0.00722226
Solyc01g057090.3	-0.610612	5.94732	36.082	0.000308052	0.00722226
Solyc11g007830.2	-0.862133	5.97257	36.042	0.000309209	0.00723162
Solyc10g008870.3	0.577332	7.05763	36.029	0.000309584	0.00723162
Solyc09g010000.3	1.06531	4.63449	36.0057	0.00031026	0.00723162
Solyc05g055910.3	2.43049	1.15452	36.0039	0.000310313	0.00723162
Solyc02g064740.3	0.65761	5.452	35.9949	0.000310576	0.00723162
Solyc06g051750.3	1.01528	6.94281	35.9595	0.000311606	0.00723255
Solyc10g075070.2	4.40868	0.874279	35.9555	0.000311725	0.00723255
Solyc06g053710.3	1.00603	8.86815	35.9269	0.00031256	0.00723255
Solyc09g064510.3	2.43505	4.45185	35.9268	0.000312564	0.00723255
Solyc04g071980.3	-0.581373	5.65628	35.9208	0.000312741	0.00723255
Solyc01g087470.3	-0.768593	3.92115	35.903	0.000313263	0.00723481
Solyc04g010230.3	-0.636351	5.33283	35.8763	0.000314051	0.00724316
Solyc08g061130.3	-0.730445	4.56455	35.8587	0.000314569	0.0072453
Solyc01g099180.3	-1.26108	6.7441	35.7715	0.000317159	0.00729508
Solyc09g016940.3	-0.632522	5.15193	35.7525	0.000317729	0.00729832
Solyc03g111720.3	-1.02182	11.3072	35.731	0.000318372	0.00730324
Solyc07g056420.4	-0.991866	10.0417	35.6962	0.000319419	0.00731741
Solyc11g008440.2	-0.82852	5.92348	35.6665	0.000320317	0.00732352
Solyc07g049160.3	1.78512	5.90687	35.6435	0.000321011	0.00732352
Solyc06g069450.3	-1.06443	3.54876	35.6326	0.000321343	0.00732352
Solyc05g052790.3	1.00687	4.76754	35.6305	0.000321407	0.00732352
Solyc12g010450.2	-1.88098	3.72815	35.6116	0.000321981	0.00732679
Solyc01g005820.3	-0.574502	6.84201	35.5064	0.000325202	0.00738381
Solyc03g096850.3	-0.77271	4.89662	35.4892	0.000325731	0.00738381
Solyc12g070117.1	1.85069	1.8988	35.4874	0.000325788	0.00738381
Solyc06g065030.3	1.49128	4.53237	35.4718	0.000326271	0.00738492
Solyc01g087230.3	-0.87174	4.07867	35.4425	0.000327178	0.00739562
Solyc02g078400.3	-1.25812	9.58021	35.392	0.00032875	0.00742129
Solyc06g018110.3	0.848048	4.11743	35.3568	0.000329853	0.00742448
Solyc04g056320.2	1.84263	2.27919	35.331	0.000330662	0.00742448
Solyc04g005255.1	-1.60827	9.38376	35.3212	0.000330971	0.00742448
Solyc11g012400.2	0.626545	5.41615	35.3096	0.000331337	0.00742448
Solyc03g121540.3	2.76285	6.07527	35.3067	0.000331427	0.00742448
Solyc01g105140.3	-0.960371	7.56239	35.3042	0.000331508	0.00742448
Solyc05g010810.1	-0.850047	9.97663	35.2557	0.000333044	0.00744489
Solyc02g071640.2	2.07113	1.85146	35.2478	0.000333295	0.00744489
Solyc11g056320.1	-4.47128	0.420684	35.1902	0.00033513	0.00747607
Solyc04g076980.3	-0.708732	5.30152	35.1656	0.000335917	0.00748383
Solyc01g066590.3	-0.870952	4.91658	35.146	0.000336548	0.00748809
Solyc05g005915.1	-4.43556	1.62675	35.1225	0.000337306	0.00748965
Solyc10g045420.2	1.0456	3.87106	35.1105	0.000337692	0.00748965
Solyc09g075600.2	-1.99978	5.02554	35.1029	0.000337939	0.00748965
Solyc07g062520.3	0.912286	4.36705	35.0317	0.00034025	0.00753107
Solyc03g093690.3	-0.717994	6.95257	34.9983	0.000341341	0.00754541
Solyc05g015510.3	0.682684	6.93256	34.9752	0.000342098	0.00754828
Solyc09g010930.3	-0.84801	6.5582	34.959	0.000342631	0.00754828
Solyc08g062820.3	0.748473	5.47181	34.9538	0.000342801	0.00754828
Solyc01g106175.1	-1.18332	5.1699	34.9266	0.000343698	0.0075527
Solyc09g010840.1	1.25764	5.06352	34.9208	0.00034389	0.0075527
Solyc09g065560.3	2.64587	2.35928	34.8984	0.000344629	0.00755525
Solyc08g079060.3	-0.659081	6.84817	34.8904	0.000344893	0.00755525
Solyc05g008130.3	-1.19175	5.11187	34.8396	0.000346585	0.00758255
Solyc03g111973.1	0.779632	8.98666	34.8058	0.000347714	0.00759691
Solyc05g052190.3	-1.1043	5.18496	34.7848	0.000348418	0.00759691
Solyc01g111750.3	-0.887729	5.60546	34.7707	0.000348892	0.00759691
Solyc03g007520.3	-0.614753	5.71751	34.7667	0.000349027	0.00759691
Solyc01g087730.3	-0.606711	6.63306	34.7397	0.000349938	0.00760703
Solyc00g022100.1	-4.45171	1.96465	34.5892	0.000355067	0.00770867
Solyc05g008790.3	-0.834602	4.77183	34.5615	0.000356021	0.00771954
Solyc02g077100.3	0.705115	5.91762	34.5436	0.000356639	0.00772309
Solyc05g054560.3	-0.812456	4.14754	34.4949	0.000358328	0.00774453
Solyc08g078650.3	1.72493	4.48879	34.4888	0.000358539	0.00774453
Solyc03g116170.3	0.868973	5.38167	34.4513	0.000359847	0.00776129
Solyc12g021280.2	-0.626717	5.07819	34.4305	0.000360576	0.00776129
Solyc08g081900.3	-0.747143	7.20222	34.4274	0.000360683	0.00776129
Solyc12g013590.2	-2.65336	0.400691	34.3634	0.000362939	0.00779475
Solyc02g079480.1	-3.60128	5.02284	34.3573	0.000363153	0.00779475
Solyc06g082420.3	2.98521	1.38628	34.3205	0.000364458	0.0078129
Solyc05g006400.2	-0.698812	8.17156	34.2915	0.000365489	0.00782513
Solyc06g060990.3	-0.671862	4.76344	34.2717	0.000366196	0.00783043
Solyc07g007210.3	-0.54427	7.32437	34.2356	0.00036749	0.00784824
Solyc01g104432.1	-1.0199	6.45106	34.2026	0.000368676	0.00786371
Solyc02g067440.3	-1.53721	4.60785	34.125	0.000371485	0.00791369
Solyc01g109600.3	-0.635515	5.82926	34.0829	0.000373023	0.00793652
Solyc11g017460.2	-0.71256	6.17256	34.052	0.000374151	0.0079506
Solyc04g077615.1	-2.1777	1.75166	34.0208	0.000375301	0.00795314
Solyc09g010140.2	-1.40607	3.89371	34.0181	0.000375401	0.00795314
Solyc05g056390.2	-1.58935	6.26694	34.0107	0.000375673	0.00795314
Solyc01g034150.3	0.768297	4.35328	33.9948	0.000376262	0.00795572
Solyc08g078560.3	0.860938	4.03747	33.9684	0.000377237	0.00796645
Solyc01g094290.3	-0.660915	6.103	33.9027	0.000379684	0.00800818
Solyc12g005870.2	-0.712374	6.3227	33.8351	0.000382221	0.00805171
Solyc01g096210.3	-1.09426	3.38013	33.7946	0.000383754	0.00805598
Solyc05g006323.1	-0.963549	4.80983	33.7933	0.0003838	0.00805598
Solyc09g065270.3	-0.659284	5.25325	33.7811	0.000384266	0.00805598
Solyc06g076260.3	1.06662	3.57873	33.7756	0.000384475	0.00805598
Solyc04g064870.3	1.46043	5.80695	33.7627	0.000384963	0.00805598
Solyc02g024050.3	-1.09477	3.16515	33.7475	0.000385541	0.00805598
Solyc02g081810.3	1.47488	5.95868	33.7344	0.000386043	0.00805598
Solyc07g066280.3	-0.633008	4.71299	33.73	0.00038621	0.00805598
Solyc03g116200.2	-2.73228	0.326479	33.7025	0.000387261	0.00806801
Solyc01g010940.3	0.766174	4.60111	33.6228	0.000390333	0.00812207
Solyc08g063050.3	-0.53015	6.43007	33.6041	0.000391054	0.00812715
Solyc04g077940.3	-0.729046	5.62978	33.5821	0.00039191	0.00813499
Solyc10g081240.2	-0.775685	6.76197	33.5631	0.000392649	0.0081404
Solyc03g117675.1	-0.67448	7.35314	33.5449	0.000393361	0.00814191
Solyc03g019930.3	-0.741087	4.71882	33.5013	0.000395068	0.00814191
Solyc04g009730.3	-0.970866	3.34636	33.4949	0.000395321	0.00814191
Solyc06g007430.2	-0.801184	6.61988	33.4935	0.000395377	0.00814191
Solyc10g086420.1	0.67863	4.94718	33.4876	0.000395607	0.00814191
Solyc11g056400.2	-5.20834	0.396231	33.4855	0.000395689	0.00814191
Solyc03g120090.1	-1.63792	7.06053	33.4754	0.000396087	0.00814191
Solyc01g094480.3	-0.674865	7.13086	33.4637	0.000396548	0.00814191
Solyc04g074140.3	-0.948839	3.88809	33.4072	0.000398786	0.00817567
Solyc08g075670.2	-1.34879	3.3687	33.3933	0.000399342	0.00817567
Solyc07g062160.3	-0.571415	5.60275	33.3859	0.000399633	0.00817567
Solyc02g077910.3	2.07393	1.74643	33.3702	0.000400261	0.00817868
Solyc03g114160.1	2.83886	0.5637	33.3367	0.000401602	0.00819095
Solyc07g054300.3	1.41152	3.35149	33.327	0.000401989	0.00819095
Solyc06g053590.3	-0.704335	7.56287	33.3192	0.000402305	0.00819095
Solyc06g010240.2	-2.36475	1.79884	33.2879	0.000403566	0.00820681
Solyc03g120880.3	-0.677134	6.64586	33.2624	0.000404596	0.00821794
Solyc12g009810.2	-0.803484	5.3148	33.2426	0.000405396	0.00822437
Solyc04g074040.3	-0.706798	7.46652	33.2162	0.000406471	0.00823637
Solyc10g085140.1	-1.34151	2.69049	33.1701	0.000408352	0.00824665
Solyc10g085225.1	1.66595	2.06209	33.1698	0.000408365	0.00824665
Solyc07g054770.1	-1.7457	7.78311	33.1682	0.000408432	0.00824665
Solyc09g008850.3	-0.940885	4.81306	33.137	0.000409708	0.00826261
Solyc12g095910.2	-0.611406	7.65023	33.0936	0.000411499	0.00828141
Solyc07g055220.2	-1.26092	2.32594	33.0908	0.000411614	0.00828141
Solyc11g065810.1	1.07053	3.11978	33.0486	0.000413364	0.00830681
Solyc04g011385.1	-1.36725	4.83085	32.9352	0.000418115	0.00839237
Solyc07g062430.3	0.885248	3.93174	32.9133	0.000419039	0.00840102
Solyc08g078070.3	0.795505	7.07551	32.8534	0.00042158	0.00844105
Solyc07g007560.3	1.43074	2.85578	32.8429	0.000422028	0.00844105
Solyc07g045320.3	-1.17935	5.02891	32.7929	0.000424166	0.00847387
Solyc09g014320.3	0.798703	4.76253	32.6862	0.000428778	0.00855595
Solyc02g069170.2	-2.00453	2.12595	32.6589	0.000429968	0.00856734
Solyc02g065805.1	-2.50689	0.91221	32.6469	0.000430495	0.00856734
Solyc08g074720.2	-3.49345	0.986382	32.6386	0.000430859	0.00856734
Solyc07g032220.3	0.75668	4.996	32.5986	0.000432611	0.00858528
Solyc09g082680.3	-0.645304	6.08826	32.5941	0.000432809	0.00858528
Solyc08g077520.3	-0.551747	5.2366	32.5743	0.000433684	0.00858528
Solyc05g025683.1	-1.78411	2.72672	32.5721	0.000433778	0.00858528
Solyc03g114460.3	-0.612937	6.55629	32.5051	0.000436752	0.00860049
Solyc12g098810.2	-1.45646	3.16317	32.4993	0.000437009	0.00860049
Solyc08g013990.3	-0.670288	5.06613	32.4762	0.000438043	0.00860049
Solyc12g013550.2	-0.552031	6.7294	32.4749	0.000438098	0.00860049
Solyc07g056670.3	2.3111	3.57229	32.4748	0.000438102	0.00860049
Solyc01g104910.3	0.798229	5.98459	32.4665	0.000438475	0.00860049
Solyc07g005140.3	0.885481	3.74616	32.4585	0.000438832	0.00860049
Solyc03g113405.1	0.650611	6.17613	32.4479	0.00043931	0.00860049
Solyc03g114810.3	0.675796	4.68083	32.4442	0.000439476	0.00860049
Solyc05g007160.3	0.665124	4.86681	32.4414	0.0004396	0.00860049
Solyc10g052490.2	1.49887	2.82041	32.4138	0.000440841	0.00861488
Solyc02g062910.2	0.823314	4.09139	32.3936	0.000441751	0.0086191
Solyc08g081030.1	-0.863404	5.91619	32.3772	0.000442494	0.0086191
Solyc03g115910.2	-3.84541	1.69379	32.3754	0.000442577	0.0086191
Solyc11g007110.2	0.547688	5.96162	32.3573	0.000443394	0.00862515
Solyc08g062190.3	-0.524145	5.88997	32.2729	0.000447245	0.00869013
Solyc08g078760.1	3.51206	2.24775	32.2554	0.000448051	0.00869586
Solyc11g066510.2	-1.3016	4.52621	32.1726	0.000451873	0.00874925
Solyc03g114410.3	-0.799626	6.86698	32.1478	0.000453028	0.00874925
Solyc02g094150.3	-0.802396	5.22433	32.1324	0.000453748	0.00874925
Solyc07g062190.3	-0.635239	5.97676	32.1309	0.00045382	0.00874925
Solyc01g009030.3	-0.625111	5.59523	32.1288	0.000453914	0.00874925
Solyc02g071800.3	1.24196	2.94506	32.1093	0.000454828	0.00874925
Solyc11g044540.2	-0.666756	5.33148	32.1001	0.000455261	0.00874925
Solyc04g055180.3	-0.530412	5.40082	32.0978	0.000455366	0.00874925
Solyc08g007370.3	-0.564237	5.35034	32.0965	0.000455428	0.00874925
Solyc01g065580.3	0.722617	5.55024	32.0202	0.000459027	0.00880846
Solyc06g005410.3	1.92746	1.46162	31.8741	0.000466014	0.00891066
Solyc10g054560.2	0.512969	6.40942	31.861	0.000466649	0.00891066
Solyc07g063770.3	8.18174	2.15137	37.2617	0.000466865	0.00891066
Solyc03g063340.3	-0.678536	7.22214	31.8544	0.000466968	0.00891066
Solyc01g096490.3	-0.611317	6.84382	31.8436	0.000467487	0.00891066
Solyc06g075340.3	-0.625907	7.70345	31.8435	0.000467494	0.00891066
Solyc04g005670.2	1.12077	6.02243	31.8202	0.000468626	0.00892223
Solyc12g005950.2	-0.702351	7.01066	31.7853	0.000470324	0.00894457
Solyc01g106360.3	-0.558492	6.48386	31.7712	0.000471013	0.00894767
Solyc12g014250.2	0.660638	5.27648	31.7372	0.000472682	0.00896936
Solyc08g068390.3	1.42954	5.19466	31.7113	0.000473956	0.00898352
Solyc02g091900.3	-0.63394	7.65766	31.6784	0.000475581	0.0090043
Solyc01g095320.3	-1.22813	12.6627	31.6493	0.000477025	0.0090216
Solyc12g007070.2	1.12718	5.28043	31.6152	0.000478726	0.00904373
Solyc10g081750.1	-0.631893	6.09297	31.5968	0.000479646	0.00905106
Solyc09g074240.1	0.94911	3.56437	31.5685	0.000481067	0.00906258
Solyc03g119700.3	-0.627772	5.14784	31.5634	0.000481321	0.00906258
Solyc03g098210.3	0.745687	4.88501	31.5516	0.000481915	0.00906373
Solyc10g005770.3	-0.563599	6.459	31.5132	0.000483855	0.00909017
Solyc12g038430.2	0.569182	4.87209	31.475	0.000485794	0.00909412
Solyc02g081680.3	0.703226	5.00578	31.4625	0.000486428	0.00909412
Solyc07g005940.3	-0.629847	7.42556	31.453	0.00048691	0.00909412
Solyc02g083500.3	-0.721096	5.85024	31.4489	0.000487121	0.00909412
Solyc08g067040.3	-0.574329	5.73458	31.4407	0.00048754	0.00909412
Solyc05g012140.3	-0.915627	4.61771	31.4398	0.000487587	0.00909412
Solyc04g051780.3	-0.607223	5.28595	31.4147	0.00048887	0.00909412
Solyc03g007070.3	-0.798885	4.87393	31.4135	0.00048893	0.00909412
Solyc06g075080.3	0.6007	5.09852	31.4091	0.000489158	0.00909412
Solyc02g087960.3	1.75841	2.9249	31.4042	0.000489408	0.00909412
Solyc11g069590.2	1.77416	1.53706	31.3833	0.000490485	0.00910419
Solyc12g014470.2	-0.752494	5.39148	31.3657	0.000491392	0.00910702
Solyc07g043600.3	-0.760342	5.1593	31.3527	0.000492059	0.00910702
Solyc06g071920.3	-0.739942	9.89887	31.3492	0.000492243	0.00910702
Solyc03g111730.3	-1.45751	4.74685	31.3063	0.000494464	0.0091382
Solyc11g011210.2	1.98758	6.43955	31.2763	0.00049603	0.00915719
Solyc05g054080.3	-0.662507	7.68394	31.2153	0.000499224	0.00918108
Solyc09g061310.3	-1.25429	7.59648	31.213	0.000499346	0.00918108
Solyc11g010500.1	0.97104	6.20219	31.212	0.000499401	0.00918108
Solyc04g077470.3	1.54631	6.24537	31.2104	0.000499482	0.00918108
Solyc06g065800.3	1.55779	2.80516	31.1538	0.000502475	0.00921831
Solyc10g079690.2	-1.70381	3.61758	31.1323	0.000503619	0.00921831
Solyc10g081480.2	-0.563655	6.7978	31.1245	0.000504034	0.00921831
Solyc10g074960.2	-0.689703	7.42175	31.1143	0.000504576	0.00921831
Solyc04g050270.1	-0.695062	4.53884	31.1121	0.000504694	0.00921831
Solyc06g083380.3	-0.590156	5.37095	31.1109	0.000504757	0.00921831
Solyc03g120475.1	3.11042	1.12385	31.0891	0.000505922	0.00922968
Solyc07g045145.1	0.853904	5.27545	31.0448	0.000508298	0.00926016
Solyc01g100280.3	2.28754	1.95867	31.0377	0.00050868	0.00926016
Solyc09g075510.3	0.778494	3.73181	31.019	0.000509689	0.00926861
Solyc01g102500.3	0.863422	4.49235	30.9058	0.000515849	0.00936503
Solyc08g067870.2	-1.27657	4.95563	30.9013	0.000516092	0.00936503
Solyc07g052420.3	-0.575259	5.79256	30.8295	0.000520053	0.00942685
Solyc06g064895.1	-0.938174	5.50722	30.6932	0.000527664	0.00955465
Solyc01g099920.3	-1.15681	2.2388	30.6553	0.00052981	0.00958331
Solyc05g016260.3	1.85395	1.85015	30.6382	0.00053078	0.00959066
Solyc08g080640.2	1.14818	10.9133	30.5495	0.000535845	0.00967191
Solyc07g047820.2	-0.824173	4.68214	30.5337	0.000536755	0.00967627
Solyc09g007630.3	-1.10972	4.34859	30.5256	0.000537223	0.00967627
Solyc07g048120.3	-1.03557	6.04089	30.5141	0.000537885	0.00967795
Solyc05g018500.3	0.872418	4.37673	30.4996	0.000538723	0.00968279
Solyc02g089640.3	0.919985	8.35916	30.428	0.000542888	0.00974736
Solyc05g053880.3	0.977627	3.26568	30.3986	0.00054461	0.00976798
Solyc01g098760.3	1.14373	2.79547	30.3879	0.00054524	0.00976897
Solyc07g044990.3	-0.590758	6.05866	30.3382	0.000548167	0.00978754
Solyc05g009540.3	-0.736527	6.73789	30.3286	0.000548735	0.00978754
Solyc02g072160.3	-0.980615	6.58169	30.3225	0.000549094	0.00978754
Solyc01g094810.3	-0.565767	5.6002	30.3219	0.000549134	0.00978754
Solyc03g123800.2	0.681019	5.21614	30.3216	0.000549151	0.00978754
Solyc07g020860.3	-0.638546	8.92376	30.2942	0.000550775	0.00979733
Solyc03g119830.3	-1.57226	2.5724	30.2929	0.000550852	0.00979733
Solyc06g071210.3	0.762397	6.85367	30.2708	0.000552172	0.00980808
Solyc06g071790.3	-0.628037	6.72619	30.253	0.000553232	0.00980808
Solyc01g106740.3	-0.666808	6.51546	30.2446	0.000553734	0.00980808
Solyc05g054620.3	-0.885065	4.80386	30.2442	0.000553761	0.00980808
Solyc02g065070.3	1.80615	2.14664	30.2243	0.000554953	0.00981509
Solyc07g017610.3	-0.855392	9.27485	30.2184	0.000555311	0.00981509
Solyc04g081580.3	0.677641	6.11496	30.2088	0.000555887	0.00981509
Solyc05g053550.3	2.24501	6.39168	30.1825	0.000557473	0.0098329
Solyc06g067970.2	-0.702201	5.53319	30.157	0.00055901	0.00984981
Solyc06g063000.3	-0.771127	8.48197	30.1407	0.000559999	0.00985703
Solyc11g010450.2	-1.08092	5.22039	30.1123	0.00056173	0.0098697
Solyc11g011130.2	0.722445	6.48855	30.1099	0.000561879	0.0098697
Solyc07g055290.3	0.772174	4.53535	30.0615	0.00056484	0.00991149
Solyc07g006300.3	2.82713	0.784585	30.0306	0.000566742	0.00993461
Solyc01g104430.2	-1.62948	2.02559	30.0179	0.000567524	0.00993809
Solyc11g072300.2	-0.731254	4.06294	29.9979	0.00056876	0.00994951
Solyc07g066120.3	-0.598201	6.12269	29.9673	0.000570658	0.00996959
Solyc05g007080.3	-0.853216	8.99479	29.9605	0.00057108	0.00996959
Solyc01g107750.3	-0.543396	7.45763	29.9399	0.000572367	0.00998182
Solyc11g006540.2	-1.4294	3.14349	29.8767	0.000576323	0.0100405
Solyc03g097060.3	-0.551891	4.93859	29.8503	0.000577989	0.0100577
Solyc02g085285.1	-0.906851	4.39431	29.8424	0.000578492	0.0100577
Solyc06g065900.3	-1.2887	6.51078	29.8176	0.000580059	0.0100747
Solyc02g082840.3	-0.59887	5.92622	29.7958	0.000581445	0.0100885
Solyc06g010000.3	-0.544465	5.83748	29.7813	0.000582368	0.0100942
Solyc06g007800.3	-0.671869	6.00404	29.7448	0.000584704	0.0101244
Solyc02g067080.3	0.795184	5.01665	29.7124	0.000586788	0.0101501
Solyc03g020020.3	-0.789393	5.77976	29.7016	0.000587482	0.0101518
Solyc03g120120.3	1.90998	1.77604	29.6565	0.000590396	0.0101918
Solyc02g070630.3	-0.676458	6.40271	29.6446	0.00059117	0.0101948
Solyc09g083060.3	1.80607	5.57699	29.6057	0.000593705	0.0102282
Solyc01g007840.3	-0.828431	4.5495	29.5852	0.000595048	0.0102392
Solyc03g071555.1	-1.19095	2.86737	29.5776	0.000595547	0.0102392
Solyc03g082980.3	0.511013	5.94631	29.5672	0.00059623	0.0102406
Solyc00g007300.3	-0.713709	7.43736	29.5359	0.000598287	0.0102466
Solyc02g089160.3	0.627624	6.74633	29.5334	0.000598452	0.0102466
Solyc12g042770.2	-0.847432	6.23852	29.5204	0.000599313	0.0102466
Solyc03g063240.3	-0.605237	6.01658	29.5107	0.000599954	0.0102466
Solyc02g068180.3	-0.610486	4.90906	29.5031	0.000600458	0.0102466
Solyc01g097810.3	-0.733846	7.21277	29.4985	0.000600759	0.0102466
Solyc00g022107.1	-4.10641	1.60454	29.498	0.000600792	0.0102466
Solyc07g041330.2	0.85025	3.53959	29.4437	0.000604404	0.0102979
Solyc11g006290.2	6.27291	-0.290108	34.1484	0.000607486	0.0103342
Solyc07g045185.1	0.958861	3.91724	29.3938	0.00060775	0.0103342
Solyc03g098240.3	-0.739514	9.83131	29.3826	0.000608509	0.0103368
Solyc06g082810.3	1.0089	3.38331	29.3391	0.000611444	0.0103763
Solyc01g112000.3	1.51348	4.37778	29.3144	0.000613123	0.0103944
Solyc02g088350.3	-0.621062	5.70931	29.2911	0.000614706	0.0104109
Solyc06g073280.3	-0.732553	7.28525	29.2512	0.000617437	0.0104467
Solyc03g082725.1	0.8327	4.0688	29.1908	0.000621602	0.0104994
Solyc03g096910.3	-0.550298	5.66565	29.1882	0.000621783	0.0104994
Solyc04g011360.3	-0.53355	7.27933	29.1688	0.000623123	0.0105088
Solyc09g055230.3	-0.56265	6.11953	29.1543	0.000624131	0.0105088
Solyc07g056580.3	-0.560415	6.03088	29.1433	0.000624896	0.0105088
Solyc02g083610.3	-0.718143	4.43166	29.1365	0.000625369	0.0105088
Solyc01g010440.3	-0.820317	6.43314	29.1299	0.000625834	0.0105088
Solyc01g005210.3	-0.530069	6.3832	29.1204	0.000626497	0.0105088
Solyc09g092270.3	2.26174	0.6183	29.1155	0.000626841	0.0105088
Solyc08g066200.3	-0.589981	7.45338	29.1029	0.00062772	0.0105088
Solyc12g015780.2	0.79067	4.89022	29.1004	0.000627896	0.0105088
Solyc07g063480.3	2.52097	0.776555	29.0787	0.000629418	0.0105239
Solyc11g008420.2	-1.70259	2.76939	29.0539	0.00063116	0.0105383
Solyc11g065600.2	2.67333	2.67374	29.0489	0.000631519	0.0105383
Solyc05g054800.2	0.594903	6.69381	29.0353	0.000632479	0.010544
Solyc11g010710.2	1.01136	5.13285	29.0202	0.000633546	0.0105515
Solyc06g066320.3	0.57217	7.20515	28.9975	0.000635152	0.0105679
Solyc12g098520.2	-0.844353	6.94173	28.977	0.000636615	0.0105725
Solyc10g074810.2	-0.676037	5.28728	28.9668	0.00063734	0.0105725
Solyc09g005620.3	-0.617935	5.91839	28.9645	0.000637508	0.0105725
Solyc01g103710.3	-0.598253	5.98128	28.955	0.000638182	0.0105725
Solyc02g086145.1	-0.565193	6.11749	28.9501	0.000638537	0.0105725
Solyc08g075710.3	1.00801	3.85602	28.9301	0.000639969	0.0105859
Solyc08g080650.3	1.38487	6.6787	28.8962	0.000642407	0.0106078
Solyc06g050310.3	-0.50583	5.70869	28.8772	0.000643775	0.0106078
Solyc09g005330.3	-0.848013	6.10781	28.868	0.000644447	0.0106078
Solyc01g111400.3	1.29585	5.1625	28.866	0.000644587	0.0106078
Solyc01g108020.3	-0.806359	5.00762	28.8615	0.000644915	0.0106078
Solyc10g081085.1	-0.702207	3.93018	28.8558	0.000645327	0.0106078
Solyc12g099110.2	-0.50678	5.25533	28.8513	0.000645652	0.0106078
Solyc01g007920.2	-0.572024	5.49352	28.8423	0.00064631	0.0106083
Solyc03g111840.3	-0.584734	6.36438	28.828	0.000647345	0.0106115
Solyc04g074850.3	0.978357	6.87508	28.8225	0.000647748	0.0106115
Solyc10g079190.2	-0.775804	5.42281	28.7808	0.000650794	0.0106511
Solyc06g069045.1	1.98294	1.88792	28.7159	0.000655571	0.010719
Solyc01g087240.3	1.24309	3.84676	28.6497	0.000660486	0.010789
Solyc10g050990.1	-3.32832	8.19378	28.6305	0.00066192	0.010802
Solyc03g119440.3	0.92203	3.94134	28.6202	0.000662694	0.0108043
Solyc10g085660.2	-0.728105	5.15149	28.5895	0.000664998	0.0108315
Solyc01g107700.3	0.557836	6.14823	28.5633	0.000666972	0.0108433
Solyc12g056740.2	-0.600443	6.4303	28.5581	0.000667371	0.0108433
Solyc08g006420.3	-0.603334	6.42927	28.5546	0.000667631	0.0108433
Solyc01g094690.3	-1.01912	4.09517	28.5238	0.000669966	0.0108708
Solyc04g082900.3	-1.1996	2.33738	28.4967	0.000672027	0.0108788
Solyc08g082820.3	-0.878455	6.60918	28.4935	0.000672271	0.0108788
Solyc02g089440.3	0.879565	4.86551	28.4884	0.000672666	0.0108788
Solyc08g065940.3	-0.86339	6.91569	28.4838	0.000673014	0.0108788
Solyc01g005840.3	-0.844511	3.83266	28.4728	0.000673852	0.010882
Solyc10g078540.2	0.834816	4.02948	28.4562	0.000675127	0.0108903
Solyc05g054940.3	-0.615825	4.75154	28.4464	0.000675876	0.0108903
Solyc06g059740.3	-1.23392	13.477	28.4281	0.00067729	0.0108903
Solyc03g120990.3	-1.47612	5.35676	28.423	0.000677683	0.0108903
Solyc08g082410.3	-0.656968	6.54978	28.4224	0.000677725	0.0108903
Solyc04g008020.3	-0.800176	6.19731	28.3973	0.000679664	0.0108903
Solyc02g084640.3	2.62842	0.363475	28.3944	0.000679888	0.0108903
Solyc05g056460.3	-0.718281	5.59536	28.3862	0.000680526	0.0108903
Solyc05g056320.3	0.733462	6.16282	28.3819	0.000680854	0.0108903
Solyc02g080040.3	1.6648	4.69393	28.3808	0.000680939	0.0108903
Solyc06g054250.3	-0.757569	4.49556	28.3561	0.000682863	0.0108903
Solyc07g065270.1	-0.553593	5.6862	28.351	0.000683254	0.0108903
Solyc06g073820.2	-3.79543	1.27548	28.3443	0.000683779	0.0108903
Solyc01g098590.3	1.0565	4.11948	28.3415	0.000683996	0.0108903
Solyc10g008070.3	-0.587431	4.70793	28.3377	0.000684296	0.0108903
Solyc01g006180.3	1.10004	3.05	28.3288	0.000684991	0.0108903
Solyc02g080440.3	-0.631427	6.43736	28.3256	0.000685241	0.0108903
Solyc02g078520.3	-0.62416	6.10579	28.3049	0.000686861	0.0109058
Solyc02g083780.2	-0.981404	3.36402	28.2739	0.000689291	0.0109288
Solyc06g049070.3	1.0215	4.99448	28.2684	0.000689725	0.0109288
Solyc07g007420.3	-1.76689	6.36739	28.262	0.000690231	0.0109288
Solyc02g078530.3	1.99382	1.33701	28.2469	0.000691421	0.0109374
Solyc11g008460.1	-0.913756	5.31219	28.2321	0.000692594	0.0109458
Solyc03g094080.3	-0.677809	6.36376	28.2171	0.00069378	0.0109482
Solyc01g096220.3	1.0559	3.5262	28.2095	0.000694381	0.0109482
Solyc05g032750.3	-0.601925	6.05083	28.2021	0.000694971	0.0109482
Solyc04g049360.3	0.563846	5.59494	28.1951	0.000695527	0.0109482
Solyc02g065580.3	0.734562	4.83886	28.1879	0.000696107	0.0109482
Solyc04g009050.3	0.572666	5.97559	28.1745	0.000697169	0.0109482
Solyc07g065290.3	1.26779	3.8088	28.1735	0.000697253	0.0109482
Solyc07g055320.3	-0.629597	7.58376	28.1655	0.00069789	0.0109482
Solyc12g021170.2	-0.524516	5.33688	28.1269	0.000700987	0.0109867
Solyc12g056840.2	0.83523	3.93456	28.0926	0.000703753	0.0110199
Solyc04g079640.3	0.507932	6.64366	28.0753	0.000705152	0.0110279
Solyc11g020230.1	3.50015	1.19451	28.0702	0.00070556	0.0110279
Solyc11g039980.2	-3.55153	1.95973	28.0617	0.000706249	0.0110285
Solyc02g079880.3	-0.575218	7.02469	28.0354	0.000708391	0.0110518
Solyc05g008350.3	0.588999	4.6593	28.0166	0.000709925	0.0110656
Solyc08g008280.3	5.75867	1.46325	28.0028	0.000711048	0.011073
Solyc01g080760.3	0.612295	4.66991	27.9815	0.000712798	0.0110901
Solyc12g088370.2	-0.836803	5.78361	27.9447	0.000715824	0.011127
Solyc01g102940.3	2.02492	2.54809	27.9144	0.000718332	0.0111469
Solyc11g067020.2	-0.621598	5.21362	27.9063	0.000719005	0.0111469
Solyc06g069280.3	0.612082	6.04127	27.9055	0.000719073	0.0111469
Solyc03g019940.3	-0.496244	5.82151	27.855	0.000723277	0.0111985
Solyc04g008560.3	-0.772031	4.05458	27.8411	0.000724434	0.0111985
Solyc04g077740.1	-1.69132	3.68793	27.8287	0.000725476	0.0111985
Solyc04g007120.3	-0.516037	7.24648	27.8268	0.000725634	0.0111985
Solyc04g009160.3	-0.707431	4.28353	27.8197	0.000726237	0.0111985
Solyc11g007670.2	-0.555311	5.30971	27.8169	0.000726473	0.0111985
Solyc02g081880.3	-0.644246	8.01106	27.8018	0.000727741	0.0111985
Solyc10g018870.2	-0.796515	4.66189	27.7976	0.000728092	0.0111985
Solyc02g080430.3	-0.514114	5.43884	27.7949	0.000728318	0.0111985
Solyc10g085000.2	1.31394	3.71671	27.7656	0.000730796	0.0112264
Solyc07g008190.3	-0.638422	5.8356	27.7188	0.000734773	0.0112682
Solyc01g090720.3	0.622613	4.41604	27.718	0.000734842	0.0112682
Solyc03g032150.3	0.897042	5.39265	27.6907	0.000737172	0.0112938
Solyc10g038080.2	-0.681691	5.29511	27.6581	0.000739975	0.0113265
Solyc07g008160.3	-0.50876	6.39979	27.6354	0.000741928	0.0113462
Solyc02g069680.3	-2.45602	0.881157	27.5941	0.000745503	0.0113893
Solyc01g098090.3	-0.571422	6.90574	27.5826	0.000746501	0.0113893
Solyc02g082770.3	-0.789241	5.6753	27.5797	0.000746754	0.0113893
Solyc10g008300.3	1.20849	3.03388	27.556	0.000748819	0.0114106
Solyc03g044190.3	-0.599659	5.54196	27.5401	0.000750208	0.0114215
Solyc03g115760.3	-0.533796	7.67176	27.519	0.000752056	0.0114394
Solyc10g039360.2	0.648679	4.34446	27.4729	0.000756119	0.0114884
Solyc05g007490.3	2.15784	2.83341	27.4672	0.000756621	0.0114884
Solyc04g076540.3	-0.662466	7.85461	27.3981	0.00076276	0.0115631
Solyc07g026650.3	-1.48506	6.08505	27.3965	0.000762901	0.0115631
Solyc06g062790.3	-0.565382	6.91096	27.3682	0.000765438	0.0115912
Solyc12g013880.2	0.974563	3.31811	27.2911	0.000772392	0.0116861
Solyc06g073460.3	-0.541227	7.5402	27.2514	0.000776005	0.0117269
Solyc01g091690.3	0.73321	7.14433	27.2333	0.000777665	0.0117269
Solyc06g068060.3	-0.703049	6.0483	27.2262	0.000778313	0.0117269
Solyc08g068300.3	-0.53748	6.45488	27.2221	0.000778685	0.0117269
Solyc08g029150.2	-0.791384	4.16244	27.2122	0.000779595	0.0117269
Solyc04g082020.3	-0.697782	6.14832	27.2092	0.000779873	0.0117269
Solyc01g056850.3	2.44713	1.86239	27.2088	0.00077991	0.0117269
Solyc09g098520.3	0.798718	4.50435	27.1393	0.000786323	0.0117911
Solyc03g111575.1	0.480677	6.00193	27.1281	0.000787362	0.0117911
Solyc12g096760.2	-0.576168	6.64636	27.1264	0.000787526	0.0117911
Solyc01g005020.3	0.57778	6.21014	27.1233	0.000787806	0.0117911
Solyc03g007590.3	-0.592188	4.39075	27.1179	0.000788313	0.0117911
Solyc01g104210.2	1.88275	4.07869	27.1177	0.000788334	0.0117911
Solyc01g095410.3	0.74083	8.81345	27.0893	0.000790983	0.0118038
Solyc02g065770.3	1.40637	2.45051	27.0892	0.000790988	0.0118038
Solyc01g091880.3	0.833894	5.18105	27.0862	0.000791267	0.0118038
Solyc12g014540.2	-0.70282	5.84189	27.0451	0.000795121	0.0118509
Solyc01g067680.3	0.695794	5.13717	27.0206	0.000797436	0.0118696
Solyc01g081297.1	-0.483725	5.43891	27.0146	0.000798003	0.0118696
Solyc08g029160.1	-0.91091	7.35368	27.0035	0.000799048	0.0118696
Solyc04g005340.2	0.803675	7.89906	27.0024	0.000799161	0.0118696
Solyc07g064440.3	-0.607485	6.52473	26.9874	0.000800583	0.0118803
Solyc06g061055.1	-0.696213	5.80588	26.9621	0.000802984	0.0118974
Solyc02g062370.3	-1.10119	4.77603	26.9606	0.000803129	0.0118974
Solyc05g051850.3	0.913062	3.99994	26.9408	0.000805018	0.011915
Solyc10g051310.2	-0.58324	6.18024	26.9324	0.000805816	0.0119164
Solyc01g109870.3	-0.610851	7.24988	26.911	0.00080787	0.0119364
Solyc12g038910.1	6.94848	-0.843355	31.0042	0.000809799	0.0119508
Solyc12g006490.2	1.01585	4.26139	26.8863	0.000810247	0.0119508
Solyc05g008390.3	1.12801	2.13716	26.8584	0.000812939	0.0119801
Solyc08g007470.2	-0.806482	4.38432	26.8079	0.000817843	0.012042
Solyc01g088590.4	1.77245	5.09343	26.7865	0.000819924	0.0120521
Solyc03g121710.2	-0.521218	5.9891	26.7863	0.00081995	0.0120521
Solyc03g098020.3	-0.805768	3.92587	26.7468	0.000823821	0.0120697
Solyc11g008360.2	-0.591482	6.0657	26.746	0.000823905	0.0120697
Solyc12g098570.2	1.23664	4.73879	26.743	0.000824196	0.0120697
Solyc03g071560.3	-0.759791	5.52347	26.7353	0.000824953	0.0120697
Solyc04g007320.2	3.51182	1.34647	26.7244	0.000826026	0.0120697
Solyc02g093490.3	-0.604953	5.98256	26.7237	0.000826096	0.0120697
Solyc03g118790.2	-0.85794	3.47282	26.7212	0.000826343	0.0120697
Solyc08g075870.3	1.51602	5.9401	26.7164	0.00082682	0.0120697
Solyc10g007590.3	0.563443	5.47231	26.6879	0.000829639	0.0121005
Solyc04g007210.3	1.29679	2.17467	26.6797	0.000830451	0.012102
Solyc06g006080.3	-0.665001	5.1299	26.6661	0.000831806	0.0121083
Solyc06g065560.2	1.78855	2.27578	26.6579	0.000832621	0.0121083
Solyc03g118890.3	0.595991	5.35099	26.6496	0.000833446	0.0121083
Solyc02g083540.3	0.908398	3.44222	26.6468	0.00083373	0.0121083
Solyc10g006250.3	-1.24913	3.39328	26.6175	0.000836665	0.0121406
Solyc07g007410.3	-1.41216	7.16604	26.5995	0.000838464	0.0121518
Solyc02g086930.3	0.638134	5.85669	26.5899	0.000839434	0.0121518
Solyc10g076930.2	-0.81061	5.31756	26.579	0.000840535	0.0121518
Solyc07g007110.3	-0.672286	5.20171	26.5765	0.000840782	0.0121518
Solyc05g050010.3	1.42001	7.79799	26.5686	0.000841582	0.0121518
Solyc03g096980.1	1.99064	3.22013	26.5672	0.000841726	0.0121518
Solyc03g046570.3	0.668623	5.08119	26.5598	0.000842474	0.0121523
Solyc11g064880.2	-0.762943	4.3524	26.5277	0.000845723	0.0121835
Solyc11g056410.2	-7.8104	-0.157033	30.5441	0.000846313	0.0121835
Solyc05g051200.1	1.59249	3.91382	26.5173	0.000846785	0.0121835
Solyc06g076510.3	-1.33701	3.87281	26.5021	0.000848328	0.0121931
Solyc08g082960.3	-0.624704	4.18865	26.4876	0.000849817	0.0121931
Solyc09g009300.3	-0.595741	5.08932	26.4782	0.000850775	0.0121931
Solyc03g116660.3	-0.975849	3.35717	26.4775	0.000850843	0.0121931
Solyc07g021540.3	-0.67449	7.22981	26.4757	0.000851031	0.0121931
Solyc01g104600.3	-0.704776	5.44949	26.4476	0.00085391	0.0122071
Solyc12g011130.2	-0.785319	5.39617	26.4458	0.000854098	0.0122071
Solyc03g124040.3	0.861353	3.84044	26.4273	0.000856006	0.0122071
Solyc04g074980.3	0.770548	5.03355	26.4272	0.000856013	0.0122071
Solyc07g006690.3	-0.639562	4.9299	26.4255	0.000856195	0.0122071
Solyc03g064030.3	-1.1094	5.48258	26.4243	0.000856315	0.0122071
Solyc02g005210.3	-0.658252	6.26006	26.4135	0.000857426	0.0122128
Solyc03g120740.1	-1.16658	2.94882	26.3947	0.000859375	0.0122263
Solyc11g042620.2	-0.612784	5.40758	26.39	0.000859869	0.0122263
Solyc02g089510.3	-0.622735	4.80342	26.3836	0.000860528	0.0122263
Solyc02g030170.3	-0.722897	9.02297	26.3766	0.000861252	0.0122263
Solyc09g009220.3	1.7217	3.34724	26.3646	0.000862507	0.0122307
Solyc07g061990.3	0.610009	6.33338	26.3595	0.000863037	0.0122307
Solyc02g070100.3	0.490845	6.27143	26.353	0.000863716	0.0122307
Solyc01g100320.3	-0.646239	9.79282	26.279	0.00087148	0.0123304
Solyc10g086760.2	1.49807	2.68142	26.2412	0.000875478	0.0123767
Solyc04g008760.2	-0.94172	4.27942	26.2323	0.000876422	0.0123797
Solyc01g088250.3	1.29089	3.17066	26.2083	0.000878978	0.0124055
Solyc03g032040.3	-1.2664	2.58311	26.1867	0.00088128	0.0124277
Solyc07g054600.3	1.49854	1.69857	26.156	0.000884576	0.0124639
Solyc07g045420.3	0.613524	4.51534	26.1482	0.00088541	0.0124653
Solyc11g010840.2	-0.6254	5.75979	26.1403	0.000886261	0.012467
Solyc03g121940.3	1.81296	1.03475	26.1066	0.000889909	0.0124842
Solyc06g053620.3	1.07386	7.59063	26.0992	0.00089071	0.0124842
Solyc06g083090.3	-0.883097	4.41084	26.0956	0.000891104	0.0124842
Solyc01g007910.3	0.552795	5.65542	26.0912	0.000891576	0.0124842
Solyc10g086540.2	-0.636776	4.59124	26.0848	0.000892274	0.0124842
Solyc04g082980.2	-0.541196	5.61896	26.0844	0.000892319	0.0124842
Solyc07g065620.3	-0.567798	5.70534	26.0816	0.000892618	0.0124842
Solyc01g087410.3	-0.953471	4.04016	26.0615	0.000894806	0.0125045
Solyc07g042930.3	-0.536903	5.87369	26.0459	0.000896509	0.012518
Solyc06g074990.2	3.32081	0.943213	26.0301	0.000898242	0.0125319
Solyc04g056650.3	-0.603963	5.64712	26.0049	0.000901002	0.0125602
Solyc03g078640.1	1.81303	1.10687	25.9914	0.000902489	0.0125666
Solyc05g008560.1	-0.582467	4.63917	25.9816	0.000903569	0.0125666
Solyc10g006390.3	-0.578583	5.46198	25.9757	0.000904229	0.0125666
Solyc03g111990.3	1.73539	1.6642	25.9723	0.000904599	0.0125666
Solyc01g097190.3	-0.519361	7.15503	25.9662	0.000905277	0.0125666
Solyc04g016240.3	-0.512861	6.56541	25.9606	0.000905892	0.0125666
Solyc08g006660.1	0.880848	3.34485	25.9457	0.000907546	0.0125772
Solyc02g014870.3	-0.540144	7.25475	25.9404	0.000908139	0.0125772
Solyc08g065320.3	-0.692035	4.0966	25.9255	0.000909788	0.0125898
Solyc01g010750.3	-0.564223	8.26137	25.9086	0.000911672	0.0126057
Solyc07g062410.3	1.85417	1.94955	25.8999	0.000912643	0.0126088
Solyc04g009290.1	-1.32931	5.56969	25.8805	0.00091482	0.0126229
Solyc05g011980.3	-1.06183	6.20986	25.8776	0.000915146	0.0126229
Solyc05g013160.3	-0.831337	5.74462	25.8625	0.000916839	0.012636
Solyc04g045430.3	-0.509721	6.31792	25.8408	0.000919281	0.012656
Solyc12g098360.2	1.06173	3.0457	25.8365	0.000919773	0.012656
Solyc01g095030.3	-0.531252	6.74665	25.7832	0.000925804	0.0127287
Solyc01g096550.3	0.793117	4.73729	25.7664	0.000927717	0.0127447
Solyc01g090780.3	-0.670415	8.13822	25.7486	0.000929751	0.0127623
Solyc09g059170.2	3.88278	0.307364	25.7305	0.000931832	0.0127806
Solyc03g118090.3	1.14953	2.42028	25.7173	0.000933346	0.0127911
Solyc02g092290.3	-0.681857	4.25376	25.6885	0.000936656	0.0128261
Solyc03g043750.3	-0.63738	6.72884	25.6699	0.000938809	0.0128452
Solyc12g015680.1	-0.821782	3.69737	25.6539	0.000940664	0.0128503
Solyc02g078940.3	-0.581262	8.71689	25.6479	0.000941358	0.0128503
Solyc10g083970.1	1.27583	4.72715	25.6429	0.000941939	0.0128503
Solyc07g045380.3	-0.738356	4.72989	25.631	0.000943328	0.0128503
Solyc03g121380.3	-0.656462	6.33211	25.6278	0.000943703	0.0128503
Solyc06g082090.3	0.671718	6.65076	25.6278	0.000943707	0.0128503
Solyc05g012270.3	-0.562806	6.67232	25.6102	0.000945755	0.0128679
Solyc06g051270.3	-0.770691	6.7984	25.5683	0.000950665	0.0129243
Solyc04g064500.3	-0.67011	6.34771	25.5378	0.000954264	0.0129444
Solyc04g008580.3	-0.660042	5.06266	25.5249	0.000955789	0.0129444
Solyc09g010420.3	-0.700109	4.15085	25.5216	0.000956183	0.0129444
Solyc03g044880.3	1.06537	3.05427	25.5048	0.000958176	0.0129444
Solyc02g091720.2	-0.587667	5.73433	25.4999	0.000958757	0.0129444
Solyc09g015870.3	-5.16825	0.788171	25.4983	0.000958946	0.0129444
Solyc02g067210.3	-0.515503	7.08335	25.496	0.000959222	0.0129444
Solyc02g067230.3	1.07621	4.03484	25.4879	0.000960176	0.0129444
Solyc09g008160.3	-0.578964	6.62124	25.4879	0.000960187	0.0129444
Solyc01g007760.3	0.716062	5.5959	25.485	0.000960533	0.0129444
Solyc01g096570.3	-0.556957	7.56664	25.4838	0.000960668	0.0129444
Solyc01g067830.3	-0.727882	5.29329	25.4788	0.000961269	0.0129444
Solyc09g072570.3	-0.499895	6.40704	25.4486	0.000964876	0.0129743
Solyc09g005660.3	0.73326	4.48791	25.4475	0.000965013	0.0129743
Solyc03g025420.3	-0.631962	5.45073	25.42	0.000968307	0.0130024
Solyc04g014570.3	0.499506	6.39856	25.4173	0.000968633	0.0130024
Solyc03g025830.3	1.78746	2.41903	25.4084	0.000969706	0.0130066
Solyc10g012370.3	-0.843257	7.40762	25.3893	0.000972017	0.0130273
Solyc03g095700.1	-2.18063	0.893444	25.3662	0.000974815	0.0130425
Solyc12g096580.2	-0.70029	5.35411	25.3641	0.000975061	0.0130425
Solyc11g011990.2	-0.757404	6.85706	25.361	0.000975446	0.0130425
Solyc01g010220.3	-1.58327	2.81376	25.3449	0.000977396	0.0130524
Solyc06g082280.3	-0.549311	4.9859	25.3422	0.000977724	0.0130524
Solyc07g007120.3	0.547167	6.54452	25.2996	0.000982933	0.0131117
Solyc05g054330.3	3.38551	0.598184	25.2727	0.000986237	0.0131455
Solyc05g048750.3	1.08683	3.1359	25.237	0.000990648	0.0131939
Solyc09g005810.3	0.548598	4.93439	25.224	0.000992257	0.0131979
Solyc11g005370.2	0.487438	5.31644	25.2221	0.000992495	0.0131979
Solyc05g005460.3	1.0373	4.10364	25.1735	0.000998556	0.0132681
Solyc00g184350.3	-1.05952	2.87073	25.1603	0.0010002	0.0132731
Solyc06g048410.3	-0.805916	8.42615	25.158	0.0010005	0.0132731
Solyc06g066477.1	-0.912168	3.59065	25.1291	0.00100412	0.0133109
Solyc05g009150.3	0.607709	5.66979	25.0915	0.00100887	0.0133634
Solyc03g120730.3	-0.522578	6.25621	25.0659	0.00101212	0.0133896
Solyc06g050870.3	-8.39236	0.381173	28.7275	0.00101292	0.0133896
Solyc09g090330.3	-0.60539	6.31663	25.0552	0.00101348	0.0133896
Solyc09g007850.3	-0.844847	5.38495	25.0376	0.00101573	0.0133896
Solyc02g037510.3	-0.771223	5.39115	25.0332	0.00101629	0.0133896
Solyc12g005780.2	-0.583273	5.77013	25.0318	0.00101647	0.0133896
Solyc03g116100.3	1.80665	1.49505	25.0289	0.00101684	0.0133896
Solyc10g083480.2	-0.573686	5.16307	25.0249	0.00101736	0.0133896
Solyc02g021680.3	1.26693	4.13246	25.0204	0.00101792	0.0133896
Solyc02g069980.3	-0.812862	4.42261	24.9972	0.00102091	0.0134185
Solyc08g060940.1	0.83406	4.51769	24.9875	0.00102215	0.0134244
Solyc01g097350.3	0.775738	5.29922	24.978	0.00102337	0.0134301
Solyc09g011080.3	-1.91624	1.96285	24.9715	0.00102421	0.0134307
Solyc02g069380.3	-0.64077	4.42101	24.9552	0.00102632	0.013448
Solyc06g051560.3	-1.35568	3.73978	24.9384	0.00102849	0.0134495
Solyc06g048940.3	0.641311	4.64447	24.9371	0.00102866	0.0134495
Solyc07g064080.3	-0.651218	5.6291	24.936	0.00102881	0.0134495
Solyc02g082700.3	0.615558	7.72923	24.93	0.0010296	0.0134495
Solyc06g053860.3	0.575344	4.98118	24.905	0.00103284	0.0134697
Solyc09g072620.3	1.08168	2.5997	24.8991	0.00103361	0.0134697
Solyc08g021960.3	1.22151	2.58912	24.8971	0.00103388	0.0134697
Solyc12g095820.2	1.14355	3.03637	24.8938	0.0010343	0.0134697
Solyc01g100520.3	-0.616023	7.90875	24.8863	0.00103528	0.0134721
Solyc12g006160.2	-0.495407	5.80326	24.8796	0.00103617	0.0134733
Solyc08g080250.3	-0.798986	3.99195	24.8389	0.00104151	0.013529
Solyc05g009550.3	1.13613	6.49684	24.8349	0.00104204	0.013529
Solyc04g051510.1	2.54809	2.50555	24.8208	0.0010439	0.0135429
Solyc04g009770.3	-0.855714	9.62367	24.801	0.00104653	0.013566
Solyc12g039180.2	0.485647	5.72849	24.7953	0.00104728	0.013566
Solyc03g123840.3	-0.556139	5.86668	24.7609	0.00105185	0.0136121
Solyc05g051050.3	-0.555297	5.88159	24.7566	0.00105244	0.0136121
Solyc03g026350.3	-0.463502	5.78907	24.7313	0.00105581	0.0136377
Solyc07g006880.1	0.87487	6.16389	24.7146	0.00105806	0.0136377
Solyc04g009370.3	-0.771325	4.41988	24.7107	0.00105859	0.0136377
Solyc10g006260.3	-0.659173	7.07961	24.7055	0.00105928	0.0136377
Solyc02g092780.2	-0.608663	6.93522	24.6962	0.00106053	0.0136377
Solyc07g017780.3	0.912357	5.05982	24.6912	0.00106122	0.0136377
Solyc01g067600.3	-0.611346	6.28399	24.6833	0.00106228	0.0136377
Solyc07g063190.3	-0.749587	5.78889	24.683	0.00106231	0.0136377
Solyc09g091430.3	3.30453	0.36639	24.6784	0.00106294	0.0136377
Solyc12g070113.1	1.39512	2.34895	24.6778	0.00106303	0.0136377
Solyc01g094640.3	-0.547203	6.37821	24.6762	0.00106323	0.0136377
Solyc09g011020.3	-0.457971	5.60465	24.6649	0.00106476	0.0136438
Solyc07g054460.3	1.97537	3.5419	24.6582	0.00106567	0.0136438
Solyc04g082400.3	-0.531656	7.22328	24.6463	0.00106728	0.0136438
Solyc03g120630.3	-0.730347	5.44488	24.6444	0.00106755	0.0136438
Solyc03g078570.3	0.486612	7.05935	24.6432	0.00106771	0.0136438
Solyc07g005590.3	0.48508	6.45075	24.6159	0.00107143	0.0136699
Solyc07g053970.3	1.73006	1.80724	24.6124	0.00107191	0.0136699
Solyc11g063500.1	-2.4958	1.70583	24.6105	0.00107216	0.0136699
Solyc04g072540.3	1.2323	2.67848	24.5888	0.00107515	0.0136889
Solyc02g091280.3	-0.547643	6.88774	24.5847	0.0010757	0.0136889
Solyc03g114030.3	0.813257	6.15725	24.5821	0.00107606	0.0136889
Solyc07g064690.1	-0.499783	6.01672	24.5706	0.00107764	0.0136986
Solyc06g071200.3	-0.50721	6.66371	24.5621	0.00107882	0.0137034
Solyc11g005640.2	-0.864325	6.08671	24.5522	0.00108018	0.0137105
Solyc05g015530.3	-0.540422	6.67537	24.5402	0.00108183	0.0137212
Solyc08g005470.3	0.492799	6.27662	24.5223	0.0010843	0.0137423
Solyc12g094650.2	2.52444	2.53357	24.5082	0.00108626	0.0137509
Solyc09g025270.3	0.621482	5.35804	24.5058	0.0010866	0.0137509
Solyc03g033340.3	0.526087	5.02292	24.4935	0.0010883	0.0137623
Solyc03g025740.3	1.13374	2.86956	24.476	0.00109075	0.013783
Solyc07g056390.3	-1.15006	5.21959	24.4659	0.00109216	0.0137875
Solyc03g005350.3	-0.604041	5.07663	24.4618	0.00109273	0.0137875
Solyc01g097320.3	-0.598706	5.35478	24.4482	0.00109464	0.0137988
Solyc12g088230.2	0.961909	6.83444	24.4394	0.00109587	0.0137988
Solyc02g093060.3	-0.52315	6.00667	24.4369	0.00109623	0.0137988
Solyc09g075445.1	-0.656763	6.19968	24.4323	0.00109687	0.0137988
Solyc08g060845.1	-0.976883	3.13539	24.3791	0.00110438	0.0138831
Solyc12g013520.2	-2.67966	0.122323	24.3627	0.00110672	0.0139022
Solyc00g007100.3	0.809525	4.35097	24.355	0.00110781	0.0139056
Solyc06g072440.3	0.519118	4.6306	24.331	0.00111124	0.0139252
Solyc04g082830.3	0.532951	5.19522	24.3305	0.00111131	0.0139252
Solyc09g008050.3	1.25868	2.5558	24.3269	0.00111182	0.0139252
Solyc05g015040.3	-1.07419	2.52724	24.2897	0.00111716	0.0139785
Solyc11g011400.2	1.60354	3.49287	24.2858	0.00111773	0.0139785
Solyc00g021640.3	-3.7133	0.960758	24.2756	0.00111919	0.0139839
Solyc04g039650.3	-0.782888	3.87371	24.2701	0.00111999	0.0139839
Solyc01g098490.3	2.1694	0.688128	24.2657	0.00112062	0.0139839
Solyc07g051840.3	1.19659	3.19442	24.2509	0.00112276	0.0140004
Solyc06g052130.2	3.22627	0.279841	24.234	0.0011252	0.014018
Solyc08g016500.3	3.03561	1.77544	24.2297	0.00112582	0.014018
Solyc12g044930.2	0.925993	3.38474	24.1944	0.00113098	0.0140719
Solyc12g021340.2	-0.643238	5.04295	24.1578	0.00113634	0.0141002
Solyc02g083900.3	-0.626176	7.51746	24.1561	0.00113659	0.0141002
Solyc05g054540.3	0.632397	4.53036	24.151	0.00113734	0.0141002
Solyc10g078520.2	-0.609192	4.94727	24.1499	0.0011375	0.0141002
Solyc09g066130.3	-0.473599	5.61882	24.1452	0.00113819	0.0141002
Solyc07g063430.3	-0.70174	7.71186	24.145	0.00113823	0.0141002
Solyc02g077240.3	-0.555077	7.98651	24.1273	0.00114084	0.0141223
Solyc09g011470.3	1.15478	6.58428	24.1116	0.00114316	0.0141408
Solyc03g043760.3	-0.507125	6.2953	24.1022	0.00114455	0.0141477
Solyc01g079860.3	-0.555686	6.11617	24.0872	0.00114678	0.0141563
Solyc08g006510.3	-0.610465	6.17277	24.0863	0.00114691	0.0141563
Solyc02g085230.3	1.1577	3.1961	24.0655	0.00115	0.0141842
Solyc02g068110.3	-0.648691	5.12617	24.0426	0.00115342	0.0141996
Solyc04g077860.3	1.90602	1.42805	24.0413	0.00115362	0.0141996
Solyc03g119650.3	-0.652482	7.03765	24.0284	0.00115556	0.0141996
Solyc01g006990.3	-0.623859	5.12696	24.0274	0.00115571	0.0141996
Solyc11g006820.2	0.601154	5.73052	24.026	0.00115592	0.0141996
Solyc10g054910.1	-1.16103	4.57982	24.0237	0.00115626	0.0141996
Solyc08g008180.2	-0.547097	4.89728	23.9992	0.00115994	0.0142175
Solyc02g065555.1	1.35632	2.20705	23.9976	0.00116019	0.0142175
Solyc10g076240.2	3.30005	0.967747	23.9974	0.00116022	0.0142175
Solyc12g005060.1	-0.727984	5.7061	23.9775	0.00116323	0.0142441
Solyc02g077990.3	-0.663479	6.19444	23.9691	0.0011645	0.0142494
Solyc01g086850.3	0.960035	4.43964	23.9549	0.00116666	0.0142656
Solyc02g080380.3	-0.517749	6.20096	23.9436	0.00116837	0.0142763
Solyc11g009000.2	1.23928	4.65643	23.9351	0.00116966	0.0142766
Solyc05g013130.3	0.752103	3.80439	23.9275	0.00117082	0.0142766
Solyc09g008100.3	-0.598366	4.64672	23.9269	0.00117092	0.0142766
Solyc11g065160.2	-0.64184	6.25795	23.92	0.00117197	0.0142793
Solyc06g069510.3	-0.912156	3.74385	23.8894	0.00117665	0.014326
Solyc06g075690.3	2.20727	3.60197	23.8814	0.00117788	0.0143308
Solyc10g078440.1	5.01002	1.36813	23.865	0.0011804	0.0143413
Solyc02g091000.3	1.04743	2.66489	23.8648	0.00118043	0.0143413
Solyc01g098100.2	0.769934	4.48545	23.8495	0.00118279	0.0143597
Solyc09g061290.3	-0.531411	5.93234	23.8283	0.00118608	0.0143893
Solyc03g116840.2	1.57055	1.45711	23.8222	0.00118703	0.0143907
Solyc09g005470.3	0.86045	3.14356	23.7899	0.00119205	0.0144412
Solyc07g044860.3	-0.876544	6.86595	23.7724	0.00119478	0.014464
Solyc06g065360.3	-0.643723	5.54434	23.7611	0.00119655	0.0144751
Solyc03g098170.3	-0.560868	6.24788	23.7251	0.00120221	0.0145158
Solyc12g096280.2	0.841114	3.58072	23.7241	0.00120237	0.0145158
Solyc03g112150.1	-0.544314	6.55914	23.7235	0.00120247	0.0145158
Solyc11g071660.1	-0.716001	6.7879	23.6941	0.00120711	0.0145615
Solyc12g006450.2	-0.894166	4.45635	23.6856	0.00120846	0.0145675
Solyc11g012360.2	3.75535	-0.418124	23.664	0.0012119	0.0145986
Solyc08g076060.3	0.982524	4.70675	23.6456	0.00121483	0.0146147
Solyc02g090100.1	-1.01617	3.02865	23.6448	0.00121496	0.0146147
Solyc03g062890.3	-0.469848	6.93272	23.6354	0.00121646	0.0146225
Solyc08g061320.3	0.561126	7.89623	23.6293	0.00121744	0.0146239
Solyc09g089740.3	1.3272	4.04703	23.6168	0.00121945	0.0146376
Solyc10g007140.3	-0.660153	4.63557	23.6008	0.00122201	0.0146502
Solyc01g006970.3	-0.578981	6.16989	23.5996	0.00122222	0.0146502
Solyc09g098130.2	1.3286	1.8128	23.5907	0.00122364	0.014657
Solyc12g096520.2	-0.859136	6.4895	23.5733	0.00122645	0.0146803
Solyc09g098590.3	0.871519	5.01726	23.5579	0.00122894	0.0146998
Solyc02g093880.3	-0.589139	7.08101	23.5317	0.0012332	0.0147403
Solyc07g055870.3	-1.20305	3.67201	23.5222	0.00123476	0.0147486
Solyc01g068267.1	-1.33614	3.23413	23.4934	0.00123945	0.0147943
Solyc01g111340.3	1.73886	4.51547	23.4849	0.00124085	0.0148007
Solyc01g106880.3	0.936726	4.12577	23.461	0.00124479	0.0148279
Solyc02g078550.3	0.82954	5.75619	23.4604	0.00124488	0.0148279
Solyc06g030540.3	-0.582677	4.98423	23.4536	0.001246	0.0148309
Solyc11g008870.2	0.646308	5.49879	23.4414	0.001248	0.0148444
Solyc01g109080.3	-0.560522	6.72096	23.4324	0.00124951	0.0148518
Solyc06g071990.3	-1.27073	6.39759	23.4253	0.00125067	0.0148553
Solyc11g013880.1	0.856055	4.67186	23.4086	0.00125344	0.0148778
Solyc04g064930.3	-0.810855	3.95115	23.3948	0.00125575	0.0148948
Solyc09g010440.3	-0.591856	8.48889	23.3815	0.00125796	0.0148952
Solyc03g005080.3	-0.553644	7.18617	23.375	0.00125904	0.0148952
Solyc02g078470.3	-0.935391	5.19117	23.3748	0.00125907	0.0148952
Solyc10g006330.3	2.34228	1.62629	23.3736	0.00125928	0.0148952
Solyc02g082200.3	-0.666375	6.41414	23.3675	0.00126029	0.0148968
Solyc01g086860.3	-0.618692	4.16355	23.3566	0.00126212	0.0149081
Solyc05g006170.3	-0.545896	7.27346	23.3417	0.00126462	0.0149217
Solyc08g076730.3	-1.58177	5.06371	23.3393	0.00126503	0.0149217
Solyc02g063490.3	-0.638399	7.54819	23.318	0.00126861	0.0149431
Solyc02g081070.3	0.899697	4.63767	23.313	0.00126945	0.0149431
Solyc07g043560.3	-0.828411	7.38905	23.3129	0.00126947	0.0149431
Solyc02g089770.3	1.33582	5.11639	23.289	0.00127352	0.0149735
Solyc02g082670.3	0.681589	5.50305	23.2872	0.00127381	0.0149735
Solyc02g077710.1	2.56305	8.59723	23.2467	0.00128071	0.0150402
Solyc12g056600.3	2.28464	5.29934	23.2435	0.00128125	0.0150402
Solyc09g075990.3	-0.719267	3.95091	23.2173	0.00128573	0.0150823
Solyc04g005540.3	0.89101	3.97706	23.212	0.00128664	0.0150825
Solyc04g079180.3	-0.504337	6.76285	23.2	0.0012887	0.0150964
Solyc11g006900.1	1.38132	2.05391	23.178	0.0012925	0.0151248
Solyc01g094170.3	-1.30698	6.92115	23.1756	0.00129291	0.0151248
Solyc04g080080.3	0.548174	4.84533	23.1568	0.00129616	0.0151525
Solyc03g110905.1	-0.593758	4.12216	23.1446	0.00129828	0.0151641
Solyc11g040170.2	-0.90579	3.37365	23.1408	0.00129894	0.0151641
Solyc09g009910.3	-0.618327	4.27486	23.1326	0.00130037	0.0151703
Solyc11g013460.2	-0.569227	5.02311	23.1213	0.00130232	0.0151785
Solyc08g007845.1	1.46439	3.11751	23.1183	0.00130285	0.0151785
Solyc01g067900.3	0.858694	3.85848	23.0941	0.00130708	0.0152174
Solyc03g063560.3	-0.66723	7.74788	23.0886	0.00130804	0.0152182
Solyc10g047000.2	-0.473852	6.69992	23.0694	0.00131142	0.0152471
Solyc06g005990.3	-0.480141	6.16475	23.0452	0.00131567	0.015286
Solyc04g010000.3	-0.656178	4.96241	23.032	0.00131801	0.0153027
Solyc08g068070.3	-1.14827	5.27354	23.0266	0.00131896	0.0153033
Solyc03g007280.3	-1.06674	4.78155	22.9794	0.00132735	0.0153841
Solyc06g009400.3	-0.765074	6.11778	22.9773	0.00132773	0.0153841
Solyc01g068160.3	-0.679613	4.69063	22.9676	0.00132945	0.0153936
Solyc04g080930.3	-0.633183	4.53013	22.956	0.00133153	0.0154072
Solyc06g071580.3	-1.04163	2.94648	22.9407	0.00133427	0.0154284
Solyc12g019010.2	-0.772104	4.17489	22.9225	0.00133756	0.0154559
Solyc01g105720.2	0.803239	3.44059	22.8948	0.00134257	0.015484
Solyc02g082763.1	-1.3715	2.8591	22.8931	0.00134286	0.015484
Solyc05g015350.3	3.1572	1.80896	22.8915	0.00134316	0.015484
Solyc07g041490.2	-0.86461	4.61185	22.8889	0.00134363	0.015484
Solyc09g008010.3	0.839696	5.19174	22.8705	0.00134697	0.015512
Solyc12g055855.1	0.511321	5.54652	22.8419	0.00135218	0.0155615
Solyc02g022870.3	-0.609913	6.00955	22.8347	0.0013535	0.0155661
Solyc06g005680.3	-2.78569	0.810644	22.8152	0.00135707	0.0155825
Solyc01g110370.3	1.36765	3.95059	22.8134	0.0013574	0.0155825
Solyc11g007060.2	-0.518073	6.09146	22.8041	0.00135911	0.0155825
Solyc05g055350.3	-0.60664	5.15704	22.8023	0.00135943	0.0155825
Solyc05g054350.3	-0.632071	4.90264	22.7976	0.00136029	0.0155825
Solyc03g044270.3	-0.551063	4.49562	22.7923	0.00136128	0.0155825
Solyc07g064090.3	-0.507973	5.7572	22.792	0.00136133	0.0155825
Solyc01g096090.3	-0.62205	8.49887	22.7772	0.00136406	0.0156033
Solyc04g014270.3	-0.609345	4.98914	22.7636	0.00136658	0.0156216
Solyc11g020280.2	1.09344	3.22341	22.671	0.00138384	0.0158038
Solyc06g071170.3	-0.571916	6.70985	22.6657	0.00138484	0.0158038
Solyc10g075090.2	2.55703	1.08508	22.6604	0.00138585	0.0158038
Solyc02g084030.3	0.58701	4.01036	22.6583	0.00138623	0.0158038
Solyc11g066450.2	-0.682111	4.34354	22.6356	0.00139053	0.0158421
Solyc02g080290.3	1.62304	2.10246	22.6097	0.00139543	0.0158874
Solyc11g006880.2	0.61329	5.44486	22.604	0.00139651	0.015889
Solyc11g070130.2	-0.539635	8.49501	22.5904	0.0013991	0.015895
Solyc10g085690.2	-0.629062	4.34345	22.5866	0.00139983	0.015895
Solyc01g097840.3	0.713076	3.9024	22.5865	0.00139984	0.015895
Solyc09g005300.3	0.596805	4.67204	22.5407	0.00140861	0.015984
Solyc12g019740.2	-0.651897	5.45681	22.5267	0.00141132	0.0159936
Solyc01g068290.3	-0.603504	4.61861	22.5266	0.00141133	0.0159936
Solyc03g123920.3	-0.644679	5.52505	22.5213	0.00141234	0.0159944
Solyc07g065690.3	-0.668591	4.15025	22.4994	0.00141659	0.0160253
Solyc08g077890.3	-0.466494	7.51651	22.4974	0.00141696	0.0160253
Solyc03g005010.3	-0.680336	5.32989	22.4802	0.0014203	0.0160455
Solyc10g085040.1	-0.84675	8.90125	22.4762	0.00142109	0.0160455
Solyc07g065260.3	-0.6274	5.08106	22.4737	0.00142157	0.0160455
Solyc01g107360.3	-0.748145	6.4862	22.4511	0.00142596	0.0160844
Solyc06g074390.3	2.29355	0.432475	22.4409	0.00142795	0.0160925
Solyc06g082995.1	-0.479174	5.90682	22.4365	0.00142882	0.0160925
Solyc08g075690.3	-0.460512	7.42767	22.4297	0.00143015	0.0160925
Solyc02g083750.1	-0.550016	5.1672	22.4281	0.00143047	0.0160925
Solyc02g090120.1	-2.15329	8.13999	22.4223	0.0014316	0.0160947
Solyc01g103750.3	-0.503768	5.53094	22.3995	0.00143609	0.0161344
Solyc08g008010.3	-0.749828	4.08961	22.3665	0.0014426	0.0161969
Solyc01g097040.3	1.31323	1.93258	22.3563	0.00144461	0.016202
Solyc01g106700.3	3.15918	2.76461	22.3546	0.00144496	0.016202
Solyc08g067270.3	1.3083	1.55132	22.3429	0.00144728	0.0162174
Solyc07g006730.3	0.871522	3.33623	22.3273	0.0014504	0.0162357
Solyc03g119640.3	1.09143	4.61107	22.3245	0.00145094	0.0162357
Solyc03g123610.3	-0.549662	7.63395	22.317	0.00145244	0.0162357
Solyc09g061793.1	1.39938	4.77109	22.3122	0.0014534	0.0162357
Solyc10g083880.2	2.18419	6.45276	22.3108	0.00145369	0.0162357
Solyc08g074570.1	-0.580391	5.42884	22.2631	0.00146327	0.016332
Solyc03g007600.3	-0.55131	6.31883	22.2493	0.00146605	0.0163437
Solyc08g048450.3	-0.533935	7.00633	22.2483	0.00146624	0.0163437
Solyc05g054580.3	0.697112	7.96311	22.2355	0.00146883	0.0163619
Solyc03g122270.3	-0.640442	8.54493	22.2251	0.00147094	0.0163652
Solyc08g080690.3	-0.588282	6.91728	22.2245	0.00147105	0.0163652
Solyc02g068480.3	-0.605791	6.35394	22.215	0.001473	0.0163761
Solyc06g007220.3	0.707826	4.90142	22.1921	0.00147766	0.0164173
Solyc11g013293.1	-0.700439	4.82215	22.1811	0.0014799	0.0164315
Solyc05g008510.3	0.681889	4.69908	22.1752	0.0014811	0.0164341
Solyc02g089620.3	2.15184	6.28422	22.1694	0.0014823	0.0164367
Solyc06g066790.3	0.469102	5.09215	22.1565	0.00148495	0.0164494
Solyc10g081370.2	0.440718	5.63539	22.1543	0.00148538	0.0164494
Solyc01g109660.2	-0.995889	8.40102	22.1452	0.00148726	0.0164514
Solyc11g012730.2	0.454887	4.99516	22.1441	0.0014875	0.0164514
Solyc03g063220.2	-0.942048	4.72949	22.1316	0.00149006	0.016469
Solyc05g041910.3	0.764022	5.64202	22.1143	0.00149363	0.0164978
Solyc07g007950.1	1.47496	2.91227	22.1028	0.00149602	0.0165045
Solyc07g066450.3	-0.596678	4.31966	22.102	0.00149617	0.0165045
Solyc06g007980.3	-0.744345	4.77695	22.0898	0.00149872	0.0165154
Solyc11g006740.2	2.10747	5.15841	22.0879	0.0014991	0.0165154
Solyc02g086460.3	-1.71498	10.3445	22.0662	0.00150363	0.0165455
Solyc07g005930.3	-0.520889	5.18007	22.0654	0.00150379	0.0165455
Solyc12g005770.2	-0.461434	6.37626	22.0589	0.00150516	0.0165499
Solyc11g065320.2	1.22082	2.57907	22.0282	0.00151158	0.0166046
Solyc06g060570.3	2.26787	2.20766	22.0258	0.00151208	0.0166046
Solyc01g102300.3	-0.493684	5.8233	22.0017	0.00151714	0.0166494
Solyc04g007870.3	0.60976	6.7694	21.9933	0.00151892	0.0166582
Solyc00g164680.2	-0.861374	3.1356	21.9887	0.00151991	0.0166583
Solyc02g077450.3	-0.59797	6.09143	21.9651	0.0015249	0.0167022
Solyc00g008570.2	-3.06253	3.56059	21.9526	0.00152755	0.0167205
Solyc03g118690.3	0.640868	5.54203	21.9438	0.00152943	0.0167213
Solyc11g066820.2	1.19531	2.64048	21.941	0.00153001	0.0167213
Solyc02g080510.1	1.15182	4.52036	21.9385	0.00153056	0.0167213
Solyc08g081930.3	1.33889	2.97616	21.9302	0.00153233	0.016723
Solyc03g123520.3	0.691202	6.07845	21.9285	0.00153269	0.016723
Solyc07g054820.3	-0.581584	5.38549	21.9137	0.00153586	0.0167468
Solyc11g071690.2	-0.787087	5.53312	21.9061	0.00153747	0.0167485
Solyc07g054050.2	-2.67595	-0.302613	21.9038	0.00153797	0.0167485
Solyc06g069375.1	1.05971	2.35243	21.8859	0.00154181	0.0167796
Solyc04g014460.3	0.526854	6.09608	21.8661	0.00154608	0.0168152
Solyc11g013370.2	-0.454056	7.43098	21.854	0.00154871	0.016833
Solyc05g005590.3	-0.591388	4.31383	21.8395	0.00155186	0.01685
Solyc02g083290.3	0.572157	4.91844	21.8377	0.00155224	0.01685
Solyc07g066520.3	-0.795159	5.31887	21.8204	0.001556	0.0168799
Solyc02g078460.3	-0.841584	6.65016	21.8118	0.00155788	0.0168808
Solyc12g005590.2	0.601032	4.70671	21.8109	0.00155806	0.0168808
Solyc06g071810.1	1.84246	3.97155	21.7907	0.00156247	0.016908
Solyc01g099400.3	-0.476252	6.99906	21.7898	0.00156267	0.016908
Solyc01g088550.3	0.836137	4.28679	21.7819	0.00156441	0.016908
Solyc03g121990.3	-0.517599	6.87238	21.7775	0.00156538	0.016908
Solyc01g107920.2	1.74128	1.3075	21.774	0.00156614	0.016908
Solyc10g049890.2	1.38632	2.74281	21.7715	0.00156668	0.016908
Solyc09g076040.3	-0.526602	7.89842	21.7569	0.00156989	0.016908
Solyc06g073520.3	-0.823799	6.2974	21.7568	0.00156992	0.016908
Solyc08g023440.3	0.540537	4.93584	21.7537	0.00157059	0.016908
Solyc04g078060.1	-0.833097	3.63307	21.7535	0.00157064	0.016908
Solyc10g080520.2	-0.442609	6.44925	21.7496	0.00157149	0.016908
Solyc09g011660.3	0.86186	2.94624	21.7166	0.0015788	0.0169758
Solyc04g025290.3	-0.455214	5.61171	21.7104	0.00158017	0.0169798
Solyc02g030210.3	-0.536674	5.10525	21.6915	0.00158438	0.0170143
Solyc06g030570.3	-0.513911	6.31535	21.6806	0.00158679	0.0170266
Solyc03g058190.3	-0.52646	6.98735	21.6732	0.00158845	0.0170266
Solyc11g006070.2	0.492147	5.59346	21.6703	0.00158909	0.0170266
Solyc05g024260.3	0.676023	7.69594	21.6684	0.00158953	0.0170266
Solyc05g053300.3	-0.51621	6.8395	21.6613	0.00159111	0.0170329
Solyc07g041230.3	2.44394	-0.441776	21.6524	0.00159311	0.0170436
Solyc07g045250.1	1.10481	2.45865	21.6251	0.00159925	0.0170894
Solyc10g007770.3	-0.616771	6.77251	21.6229	0.00159974	0.0170894
Solyc08g083040.3	-0.993012	7.94836	21.6199	0.0016004	0.0170894
Solyc01g009630.3	-0.576686	5.74738	21.6132	0.00160193	0.0170908
Solyc08g023460.3	0.543748	4.57546	21.6105	0.00160254	0.0170908
Solyc02g070250.3	-0.497091	4.96913	21.6036	0.00160409	0.0170966
Solyc03g025925.1	0.850036	3.15603	21.5778	0.00160993	0.0171481
Solyc02g071860.3	0.772504	5.46123	21.5574	0.00161459	0.0171869
Solyc11g066060.2	-1.88872	8.27345	21.5501	0.00161625	0.0171869
Solyc01g101040.3	0.725778	6.35548	21.5485	0.0016166	0.0171869
Solyc09g075730.3	1.33785	2.72589	21.5438	0.00161768	0.0171876
Solyc07g005550.3	-0.463422	6.25657	21.5368	0.00161929	0.017194
Solyc01g060020.3	3.41736	0.400225	21.5174	0.00162373	0.0172197
Solyc12g013820.2	0.886433	5.07274	21.5174	0.00162373	0.0172197
Solyc06g074620.3	0.957459	4.85088	21.5127	0.0016248	0.0172203
Solyc03g118410.3	2.68155	1.552	21.4905	0.00162991	0.0172571
Solyc11g065530.1	0.78945	5.96043	21.4888	0.00163031	0.0172571
Solyc04g072800.3	1.32835	2.46741	21.4712	0.00163438	0.0172895
Solyc03g113030.3	-0.504186	6.68385	21.4521	0.0016388	0.0173255
Solyc10g074880.2	-0.428956	6.09078	21.4311	0.00164369	0.0173633
Solyc08g061480.3	0.843083	4.25649	21.428	0.00164442	0.0173633
Solyc01g008440.3	1.05779	3.91709	21.4206	0.00164615	0.0173708
Solyc01g068060.3	-0.67214	5.11045	21.4097	0.0016487	0.0173869
Solyc03g097030.3	1.91606	1.3965	21.4005	0.00165083	0.0173986
Solyc10g011870.3	0.493999	7.26351	21.3906	0.00165317	0.0174117
Solyc01g020440.3	0.689525	4.56681	21.3866	0.00165411	0.0174117
Solyc11g022390.2	-0.49157	5.70132	21.3796	0.00165575	0.0174181
Solyc01g079880.3	-0.979074	9.9425	21.3694	0.00165816	0.0174327
Solyc04g074830.1	1.65339	2.6504	21.3481	0.00166318	0.0174747
Solyc11g072880.2	-0.736607	8.93423	21.3434	0.00166429	0.0174755
Solyc03g083390.3	-0.5405	7.86985	21.3263	0.00166834	0.0174763
Solyc01g100850.3	0.87349	2.7697	21.3258	0.00166846	0.0174763
Solyc04g081690.2	-1.34926	2.82342	21.3239	0.00166891	0.0174763
Solyc12g088810.2	-0.48533	4.70044	21.3223	0.0016693	0.0174763
Solyc07g064620.2	0.555927	8.50078	21.3169	0.00167059	0.0174763
Solyc09g091470.3	-0.560571	9.71167	21.3167	0.00167062	0.0174763
Solyc09g074050.3	1.3767	2.01479	21.3105	0.00167211	0.0174763
Solyc12g044370.2	0.787334	3.52965	21.3054	0.00167331	0.0174763
Solyc11g006210.2	1.49721	1.85672	21.3037	0.00167372	0.0174763
Solyc09g091180.3	-0.976067	8.38381	21.2963	0.00167548	0.0174763
Solyc11g071680.2	-0.465765	5.54554	21.2919	0.00167653	0.0174763
Solyc01g006980.3	-0.71948	4.04253	21.2913	0.00167668	0.0174763
Solyc07g062220.3	1.28249	4.29951	21.2811	0.00167912	0.0174894
Solyc04g011370.3	0.41833	6.33836	21.2753	0.00168051	0.0174894
Solyc08g006880.3	0.778154	5.42121	21.2628	0.00168352	0.0174894
Solyc09g064270.3	1.27518	2.62313	21.2616	0.0016838	0.0174894
Solyc02g092580.3	2.75269	0.804937	21.2585	0.00168454	0.0174894
Solyc02g086860.3	1.08522	2.81238	21.2574	0.00168482	0.0174894
Solyc02g088945.1	2.07537	0.0218918	21.2491	0.00168681	0.0174894
Solyc03g005380.3	-0.60135	4.47096	21.2459	0.00168758	0.0174894
Solyc06g082710.3	0.52751	5.53548	21.2431	0.00168825	0.0174894
Solyc04g077750.2	-1.18255	2.3147	21.2423	0.00168844	0.0174894
Solyc02g067420.3	-0.639641	5.44577	21.239	0.00168924	0.0174894
Solyc01g005640.3	0.731928	5.11935	21.2341	0.00169043	0.017491
Solyc06g064890.3	-0.468409	6.60519	21.2269	0.00169215	0.0174983
Solyc05g052860.3	1.75116	1.94413	21.2199	0.00169387	0.0175053
Solyc10g076990.2	-0.694949	6.17582	21.2053	0.00169738	0.0175311
Solyc05g056230.3	-0.525867	8.29065	21.1984	0.00169906	0.0175377
Solyc10g080280.2	-0.519711	5.51983	21.172	0.00170551	0.0175936
Solyc08g083010.3	-0.758546	3.89533	21.165	0.00170721	0.0176005
Solyc08g029220.2	-0.784965	5.71106	21.155	0.00170966	0.0176151
Solyc09g008770.3	-2.09749	2.47054	21.1333	0.00171498	0.0176529
Solyc03g097760.2	-1.23679	2.16468	21.1316	0.0017154	0.0176529
Solyc02g082470.3	-0.485917	6.87768	21.0971	0.0017239	0.0177296
Solyc08g067420.3	0.434935	6.10896	21.0889	0.00172593	0.0177397
Solyc08g068040.3	-1.36113	3.21424	21.0738	0.00172969	0.0177677
Solyc11g066630.2	0.878723	2.94655	21.0524	0.001735	0.0178114
Solyc09g011830.3	-0.462779	5.41967	21.021	0.00174286	0.0178804
Solyc04g005035.1	-0.648444	4.46799	21.0172	0.00174381	0.0178804
Solyc04g072460.3	1.15067	2.45364	21.0129	0.00174489	0.0178807
Solyc10g076260.2	-0.836571	4.00405	20.995	0.00174941	0.0179044
Solyc01g057000.3	-0.60785	9.69914	20.9933	0.00174983	0.0179044
Solyc06g008880.3	-0.4594	6.16381	20.9911	0.00175037	0.0179044
Solyc09g005140.2	2.04931	0.372748	20.9761	0.00175417	0.0179326
Solyc02g085350.3	0.792746	9.81886	20.961	0.001758	0.0179557
Solyc02g091190.3	-0.635678	6.38045	20.9588	0.00175854	0.0179557
Solyc12g094620.2	-0.708055	9.03326	20.9422	0.00176276	0.017988
Solyc03g117010.3	-0.613027	5.94374	20.9324	0.00176526	0.0180027
Solyc06g071140.3	-0.507888	6.13306	20.9278	0.00176642	0.0180037
Solyc02g083220.2	0.496475	5.35313	20.8741	0.0017802	0.0181334
Solyc01g086690.2	3.79469	-0.253392	20.8606	0.00178367	0.0181538
Solyc03g095985.1	-0.717277	4.30795	20.858	0.00178434	0.0181538
Solyc11g008150.2	-0.51143	6.72852	20.8138	0.00179581	0.0182562
Solyc10g008880.3	0.641535	4.75742	20.8082	0.00179725	0.0182562
Solyc02g087750.3	-0.65643	7.63857	20.8068	0.00179762	0.0182562
Solyc06g068460.3	1.39297	5.87047	20.7951	0.00180068	0.0182763
Solyc10g079580.2	-0.477227	6.28362	20.785	0.00180333	0.0182923
Solyc05g050990.1	1.9507	0.463076	20.7671	0.00180801	0.0183207
Solyc06g065400.3	0.877967	4.24776	20.7651	0.00180854	0.0183207
Solyc06g072465.1	-0.76847	3.06705	20.7587	0.00181022	0.0183207
Solyc01g094050.1	-1.35564	3.95403	20.7526	0.00181183	0.0183207
Solyc02g077160.3	1.32037	1.77042	20.7525	0.00181184	0.0183207
Solyc11g005870.2	-0.686629	3.74486	20.7497	0.00181259	0.0183207
Solyc00g009140.3	0.665525	4.79885	20.7446	0.00181393	0.0183233
Solyc03g031430.1	1.10574	4.37372	20.7326	0.00181709	0.0183397
Solyc03g112650.3	-0.56124	5.17495	20.7303	0.0018177	0.0183397
Solyc09g008830.3	-2.1082	7.87705	20.7198	0.00182049	0.018357
Solyc11g073160.2	1.96278	0.515814	20.713	0.00182229	0.0183577
Solyc01g104890.3	-0.688198	3.41164	20.7056	0.00182426	0.0183577
Solyc12g087890.2	1.09513	3.99604	20.7038	0.00182474	0.0183577
Solyc01g100130.3	-0.48196	5.89152	20.7014	0.00182538	0.0183577
Solyc09g091070.2	-0.533131	5.48156	20.6992	0.00182595	0.0183577
Solyc07g056220.3	-0.425247	6.0988	20.6915	0.00182799	0.0183673
Solyc05g006703.1	-0.89306	3.33488	20.6842	0.00182995	0.0183761
Solyc01g095000.3	-0.901937	4.95927	20.6706	0.00183357	0.0184011
Solyc09g072710.3	0.617452	4.19906	20.6635	0.00183549	0.0184011
Solyc06g007700.3	-0.516057	6.89963	20.6617	0.00183596	0.0184011
Solyc01g104410.3	-0.662192	4.3679	20.6582	0.00183689	0.0184011
Solyc10g080210.2	-1.37025	11.023	20.6527	0.00183835	0.0184011
Solyc06g065530.3	4.12739	-0.794241	20.6506	0.00183892	0.0184011
Solyc07g048085.1	-2.27583	1.86022	20.6384	0.0018422	0.0184231
Solyc02g072350.1	1.16374	3.46269	20.6211	0.00184686	0.0184589
Solyc06g062950.1	1.05494	4.69498	20.5863	0.00185629	0.0185422
Solyc04g014560.3	-0.598512	6.22675	20.5789	0.00185827	0.0185511
Solyc12g010390.2	0.608466	6.6884	20.5606	0.00186328	0.0185732
Solyc05g056220.3	-0.590504	6.95508	20.5581	0.00186394	0.0185732
Solyc08g066580.3	0.464216	5.43689	20.5528	0.00186539	0.0185732
Solyc04g051850.3	-0.444944	5.72959	20.5515	0.00186576	0.0185732
Solyc03g118660.3	-0.488551	5.4813	20.5456	0.00186735	0.0185732
Solyc02g090620.3	2.54382	-0.200042	20.5386	0.00186927	0.0185732
Solyc02g072340.1	1.31316	2.37991	20.5346	0.00187038	0.0185732
Solyc03g059030.3	-0.511174	6.5026	20.5343	0.00187046	0.0185732
Solyc01g108970.3	1.04868	3.09309	20.5317	0.00187116	0.0185732
Solyc01g110020.3	-0.431846	5.82186	20.5309	0.00187139	0.0185732
Solyc07g063900.3	-0.57122	7.38291	20.5117	0.00187667	0.0186056
Solyc10g085820.2	-0.65983	5.11438	20.5071	0.00187791	0.0186056
Solyc06g082210.1	1.34444	3.18263	20.5051	0.00187848	0.0186056
Solyc08g074940.3	1.81667	2.07033	20.5031	0.00187904	0.0186056
Solyc09g008920.3	-0.512062	6.39766	20.4829	0.00188459	0.0186498
Solyc08g075160.3	-0.484314	6.13783	20.4773	0.00188615	0.0186544
Solyc09g057580.3	-0.752552	4.77475	20.4712	0.00188785	0.0186604
Solyc03g079920.3	-0.581306	4.97881	20.4586	0.00189134	0.018684
Solyc09g055590.3	-0.591045	5.47562	20.4468	0.00189461	0.0187046
Solyc05g010670.3	-0.796092	10.089	20.4432	0.00189562	0.0187046
Solyc04g077060.3	-0.431645	6.22574	20.436	0.00189762	0.0187134
Solyc07g066210.3	-0.451066	5.03742	20.4247	0.00190079	0.0187338
Solyc01g104434.1	-1.89983	3.04832	20.3855	0.00191178	0.0188313
Solyc05g018320.3	-0.582143	5.92153	20.37	0.00191615	0.0188634
Solyc04g064830.3	-0.640732	3.96541	20.3496	0.00192193	0.0189039
Solyc09g059030.3	-0.502946	7.52647	20.3476	0.00192248	0.0189039
Solyc03g007170.3	0.765958	4.3371	20.3403	0.00192457	0.0189134
Solyc11g064850.2	0.479705	6.21002	20.3286	0.0019279	0.0189352
Solyc03g097460.3	-0.496131	6.99516	20.3039	0.00193493	0.0189933
Solyc06g071680.3	-0.437475	6.83457	20.2908	0.00193867	0.019019
Solyc01g008010.3	1.87563	2.3028	20.2864	0.00193993	0.0190205
Solyc04g080170.3	-0.650332	3.78281	20.281	0.00194148	0.0190247
Solyc12g019750.2	-0.55472	5.76968	20.2655	0.00194593	0.0190471
Solyc01g091130.3	-0.927805	5.59494	20.2653	0.001946	0.0190471
Solyc01g028830.3	0.581972	4.24288	20.2568	0.00194844	0.0190555
Solyc07g065970.1	-2.52117	4.98335	20.2545	0.0019491	0.0190555
Solyc02g079470.1	-3.58984	1.57271	20.2376	0.00195398	0.0190923
Solyc07g037960.1	0.490439	5.4323	20.2266	0.00195719	0.0191126
Solyc05g015930.3	-0.57947	7.16613	20.2187	0.00195945	0.0191148
Solyc12g044300.2	-0.435963	5.50055	20.2173	0.00195988	0.0191148
Solyc01g088660.3	0.816475	5.03892	20.2142	0.00196078	0.0191148
Solyc02g089880.3	3.1231	-0.0654827	20.2083	0.00196248	0.0191204
Solyc10g011670.3	-0.527504	6.32023	20.2033	0.00196396	0.0191239
Solyc04g053120.3	0.656515	4.60242	20.1964	0.00196595	0.0191282
Solyc03g007500.3	0.47919	5.41933	20.194	0.00196665	0.0191282
Solyc12g044850.2	-0.479889	6.13692	20.1767	0.0019717	0.0191544
Solyc05g010120.3	0.99382	3.90553	20.1732	0.00197274	0.0191544
Solyc11g065700.2	-0.807009	6.62632	20.1679	0.00197428	0.0191544
Solyc12g008750.2	-0.487512	7.26812	20.1575	0.00197734	0.0191544
Solyc02g082010.2	0.751061	3.36451	20.1542	0.00197832	0.0191544
Solyc01g111010.3	1.27293	1.97336	20.154	0.00197836	0.0191544
Solyc05g053400.2	4.01181	-0.189765	20.1538	0.00197842	0.0191544
Solyc02g088690.3	1.50457	5.97908	20.1529	0.0019787	0.0191544
Solyc07g040980.3	-0.443014	6.37798	20.1502	0.00197947	0.0191544
Solyc06g050300.2	-0.520135	5.68965	20.1462	0.00198067	0.0191551
Solyc01g095430.3	-0.49981	4.90259	20.1383	0.001983	0.0191646
Solyc09g010180.3	-0.642671	7.64191	20.1352	0.0019839	0.0191646
Solyc05g053090.2	0.655553	4.72654	20.098	0.0019949	0.0192599
Solyc02g089900.1	0.868128	4.98458	20.0808	0.00200001	0.0192983
Solyc09g090930.3	0.666992	3.57609	20.0601	0.0020062	0.0193289
Solyc11g069500.2	0.529472	4.71571	20.0555	0.00200757	0.0193289
Solyc01g109410.3	0.447378	7.41612	20.0545	0.00200786	0.0193289
Solyc09g074500.2	-3.97329	0.170839	20.0537	0.00200811	0.0193289
Solyc07g005760.3	1.65778	5.1635	20.0512	0.00200886	0.0193289
Solyc09g018370.3	-0.494082	6.7374	20.0457	0.0020105	0.0193337
Solyc02g093290.3	0.86528	8.69433	20.0413	0.00201184	0.0193357
Solyc09g030450.3	1.30253	2.71021	19.9972	0.00202512	0.0194508
Solyc06g083465.1	-0.6151	6.23128	19.9938	0.00202616	0.0194508
Solyc02g094590.3	-0.628139	5.51377	19.9902	0.00202724	0.0194508
Solyc11g045180.2	-0.609721	5.19811	19.973	0.00203246	0.0194898
Solyc08g075650.3	-0.602488	4.43104	19.9631	0.00203546	0.0194982
Solyc10g024410.2	-0.653647	6.22582	19.9626	0.00203562	0.0194982
Solyc02g085870.3	2.0083	3.15189	19.9527	0.00203863	0.019516
Solyc07g006350.3	0.729603	3.73368	19.9445	0.00204115	0.0195292
Solyc01g005550.3	0.558061	4.39556	19.94	0.00204252	0.0195313
Solyc03g005600.3	0.851892	3.77785	19.934	0.00204434	0.0195377
Solyc06g072530.3	6.99614	-0.0492972	22.4417	0.00204747	0.0195446
Solyc03g094090.3	-0.897964	5.65562	19.9117	0.00205119	0.0195446
Solyc06g036640.3	0.461247	6.301	19.9098	0.00205178	0.0195446
Solyc03g114730.3	1.46445	1.66063	19.9088	0.00205209	0.0195446
Solyc07g042490.1	-0.834588	7.21817	19.9077	0.00205241	0.0195446
Solyc03g058970.3	-0.544529	7.598	19.9065	0.00205279	0.0195446
Solyc12g096210.2	5.57306	-0.51916	22.4196	0.00205309	0.0195446
Solyc12g096610.2	1.20402	2.99777	19.894	0.00205664	0.0195674
Solyc03g115230.3	-1.49135	11.1561	19.8723	0.00206337	0.0196204
Solyc12g006500.1	0.99815	2.97391	19.8613	0.00206676	0.0196417
Solyc01g058735.1	-0.734466	3.42851	19.8486	0.0020707	0.0196492
Solyc09g009350.2	-1.2654	2.89704	19.8475	0.00207105	0.0196492
Solyc11g012130.2	2.33988	1.72306	19.8452	0.00207177	0.0196492
Solyc02g068550.2	-0.658297	3.78659	19.8439	0.00207217	0.0196492
Solyc08g077790.3	0.990886	4.03893	19.8346	0.00207508	0.0196659
Solyc12g056940.2	0.760096	8.02197	19.805	0.00208433	0.0197426
Solyc05g008450.3	-0.530897	7.33222	19.7874	0.00208987	0.019784
Solyc06g074330.3	0.623333	4.43016	19.7833	0.00209115	0.0197851
Solyc01g081510.3	-0.747893	3.59661	19.7772	0.00209308	0.0197906
Solyc01g104130.3	0.809002	8.09344	19.7741	0.00209405	0.0197906
Solyc03g025940.2	0.742007	3.76847	19.7669	0.00209633	0.0198012
Solyc05g009650.3	6.61427	-0.957761	22.213	0.00210658	0.0198869
Solyc02g092620.3	-0.534965	7.14025	19.7215	0.00211071	0.0199149
Solyc12g006320.2	-0.610773	7.86634	19.6956	0.00211901	0.0199821
Solyc01g103140.3	1.08407	5.29207	19.6903	0.00212068	0.0199868
Solyc09g092390.2	0.658217	5.30849	19.6764	0.00212514	0.0200177
Solyc02g021650.3	-0.498657	7.47102	19.6728	0.00212632	0.0200178
Solyc05g040050.2	0.832057	3.1102	19.656	0.00213172	0.0200575
Solyc04g081030.3	0.5349	5.30348	19.6403	0.00213678	0.0200834
Solyc11g005030.2	-0.599724	6.01837	19.6402	0.00213684	0.0200834
Solyc05g010050.3	0.992799	2.36769	19.6304	0.00214	0.0201021
Solyc05g009450.2	1.30032	3.30191	19.6256	0.00214157	0.0201057
Solyc12g005093.1	-0.896141	2.94326	19.6112	0.00214625	0.0201385
Solyc05g008370.1	1.15027	2.74089	19.5932	0.00215209	0.0201823
Solyc05g051220.3	-1.50402	5.29195	19.5586	0.00216343	0.0202703
Solyc05g052960.3	-0.432568	5.28866	19.5573	0.00216386	0.0202703
Solyc03g082890.3	-0.691548	4.91702	19.5475	0.00216707	0.0202892
Solyc08g061270.1	0.673521	5.88809	19.5265	0.00217401	0.0203429
Solyc02g067860.3	0.608475	5.10632	19.5059	0.00218084	0.0203862
Solyc03g117810.3	0.60892	4.16296	19.5053	0.00218102	0.0203862
Solyc10g012420.3	0.448723	5.8351	19.4928	0.00218518	0.0204138
Solyc07g062250.3	-0.47087	6.60399	19.4863	0.00218735	0.0204228
Solyc05g009560.3	1.42613	1.95211	19.4796	0.00218959	0.0204321
Solyc09g057630.3	1.61701	1.70701	19.4713	0.00219237	0.0204321
Solyc12g017410.2	-0.498512	5.15618	19.4693	0.00219301	0.0204321
Solyc01g102660.3	-0.700732	9.55617	19.4668	0.00219386	0.0204321
Solyc01g058450.3	-0.486925	5.77424	19.4654	0.00219434	0.0204321
Solyc05g009780.3	-0.545772	4.80522	19.4502	0.00219942	0.0204682
Solyc04g049130.3	-0.493167	4.7551	19.4336	0.00220501	0.020509
Solyc07g066675.1	-0.590865	5.86849	19.4181	0.00221022	0.0205407
Solyc01g099160.3	1.21022	8.35523	19.415	0.00221128	0.0205407
Solyc09g098370.3	0.566353	4.99119	19.4062	0.00221423	0.0205407
Solyc08g078530.3	-0.53108	8.59694	19.4055	0.00221446	0.0205407
Solyc07g054790.1	-1.48304	7.82759	19.4024	0.00221554	0.0205407
Solyc05g047520.3	-0.448631	6.7736	19.402	0.00221566	0.0205407
Solyc06g051520.3	-0.427869	5.42683	19.3699	0.00222656	0.0206305
Solyc09g098040.3	-0.399803	6.97318	19.3649	0.00222826	0.020635
Solyc08g068400.3	0.519381	4.52626	19.3466	0.00223451	0.0206618
Solyc11g071280.2	-1.06624	5.28162	19.3459	0.00223475	0.0206618
Solyc03g119140.3	0.736351	4.44662	19.3454	0.00223494	0.0206618
Solyc11g071320.2	-0.564051	4.85826	19.3423	0.002236	0.0206618
Solyc02g094200.3	-0.500593	6.4805	19.3082	0.00224772	0.0207568
Solyc10g085130.2	-0.818531	3.74524	19.3052	0.00224873	0.0207568
Solyc01g080850.3	-0.502026	6.31116	19.2947	0.00225237	0.0207792
Solyc09g007290.3	-0.639881	6.38905	19.2858	0.00225543	0.0207961
Solyc01g104730.2	-0.580762	5.34157	19.2795	0.00225761	0.020805
Solyc03g097700.3	0.677376	5.86767	19.2533	0.00226674	0.0208619
Solyc08g016070.2	-0.739257	3.73606	19.252	0.00226718	0.0208619
Solyc08g062220.3	2.94015	0.853659	19.2512	0.00226746	0.0208619
Solyc09g090020.3	1.1601	2.30861	19.2388	0.00227178	0.0208903
Solyc10g038000.2	-0.414136	5.38628	19.2333	0.00227372	0.0208969
Solyc11g066370.2	0.682851	4.76049	19.2214	0.00227789	0.0209239
Solyc09g091250.3	0.850425	3.67186	19.2097	0.00228197	0.02095
Solyc07g066230.3	0.951443	3.70315	19.1929	0.0022879	0.0209932
Solyc05g012130.3	-0.501678	6.16676	19.1715	0.00229546	0.0210512
Solyc05g052870.3	2.27614	3.17447	19.1552	0.00230121	0.0210926
Solyc03g113700.3	-0.959834	6.32995	19.1485	0.00230359	0.0211031
Solyc01g097010.3	-0.47231	6.25661	19.1183	0.00231436	0.0211903
Solyc10g047930.2	-0.48849	5.02913	19.1027	0.00231997	0.0212302
Solyc01g008280.3	0.513148	5.05465	19.0892	0.00232479	0.0212629
Solyc01g009050.3	-0.46993	6.10609	19.0801	0.00232807	0.0212815
Solyc02g087840.3	3.71636	0.0823859	19.0638	0.00233397	0.0213239
Solyc04g071870.1	0.79847	3.92284	19.0496	0.00233911	0.0213594
Solyc03g006070.3	-0.426077	6.35054	19.0431	0.00234144	0.0213693
Solyc01g107670.2	0.804996	5.47889	19.0327	0.00234522	0.0213882
Solyc06g084760.2	1.00169	5.03165	19.0277	0.00234704	0.0213882
Solyc06g071800.3	0.702799	4.08144	19.027	0.00234728	0.0213882
Solyc03g098000.3	-0.467957	7.51063	19.0223	0.002349	0.0213923
Solyc04g076250.3	-0.554542	5.83096	19.0087	0.00235397	0.0214261
Solyc07g049210.3	-0.785911	4.1648	18.9959	0.00235864	0.0214429
Solyc06g083260.3	-0.430041	6.67921	18.9955	0.00235878	0.0214429
Solyc03g118320.1	1.67518	1.65694	18.9912	0.00236038	0.0214429
Solyc01g100360.3	-0.522144	6.31748	18.9835	0.00236321	0.0214429
Solyc02g077460.2	-0.689349	4.01316	18.9827	0.00236349	0.0214429
Solyc03g098230.3	-0.541881	6.7971	18.9819	0.0023638	0.0214429
Solyc03g116510.1	1.67508	2.87957	18.9796	0.00236462	0.0214429
Solyc11g040063.1	1.66045	0.893027	18.9679	0.00236891	0.0214639
Solyc08g005575.1	1.1882	1.75644	18.9664	0.00236947	0.0214639
Solyc07g005660.3	0.9686	4.29953	18.9542	0.00237397	0.0214933
Solyc02g091410.3	-0.435935	6.65703	18.9388	0.00237968	0.0215141
Solyc09g074740.2	-0.775898	3.40702	18.9356	0.00238085	0.0215141
Solyc04g015370.3	-0.605308	6.72699	18.9355	0.00238089	0.0215141
Solyc11g017420.2	0.87431	3.02736	18.9343	0.00238133	0.0215141
Solyc04g007350.3	0.924097	2.64845	18.9229	0.00238555	0.0215409
Solyc06g007780.3	0.686513	4.16363	18.9186	0.00238715	0.0215438
Solyc07g056525.1	-2.21735	-0.126602	18.901	0.00239372	0.0215635
Solyc07g032390.2	-2.38762	0.868096	18.8989	0.0023945	0.0215635
Solyc10g083730.2	-0.884055	5.70937	18.8988	0.00239453	0.0215635
Solyc07g061900.3	-0.624228	4.79673	18.897	0.00239519	0.0215635
Solyc11g005630.1	1.92499	3.17964	18.8958	0.00239566	0.0215635
Solyc09g015520.3	1.90877	2.35185	18.8751	0.0024034	0.0216164
Solyc02g064640.3	0.995474	3.88232	18.8733	0.00240408	0.0216164
Solyc05g013540.1	7.42237	-0.677753	24.7864	0.00240789	0.021636
Solyc04g015620.3	1.05222	2.11887	18.8607	0.0024088	0.021636
Solyc10g084640.1	-0.809469	3.85356	18.8559	0.00241061	0.0216408
Solyc03g113520.3	0.698717	4.35293	18.8389	0.002417	0.0216851
Solyc11g065380.2	0.597111	4.08553	18.8342	0.00241879	0.0216851
Solyc04g008295.1	-0.561705	5.14076	18.8327	0.00241936	0.0216851
Solyc10g080180.2	0.585161	5.36253	18.8181	0.00242489	0.0217232
Solyc01g107380.3	-0.456057	7.48153	18.8142	0.00242635	0.0217248
Solyc04g072265.1	-1.17537	4.15093	18.7411	0.0024543	0.0219635
Solyc12g042380.2	-0.581208	8.87351	18.7296	0.00245872	0.0219811
Solyc03g083615.1	1.17908	8.31879	18.7292	0.00245884	0.0219811
Solyc06g084270.3	-0.580387	6.12224	18.7168	0.00246363	0.0220076
Solyc06g053750.3	-0.43043	6.09498	18.7149	0.0024644	0.0220076
Solyc05g012920.2	0.76239	3.95427	18.6982	0.00247086	0.022043
Solyc04g073980.3	1.1727	4.20852	18.6956	0.00247187	0.022043
Solyc04g074150.2	0.479192	4.94633	18.6939	0.00247253	0.022043
Solyc03g113900.3	-0.901455	3.88963	18.6881	0.00247478	0.022043
Solyc11g007690.2	-0.62854	4.77491	18.6879	0.00247484	0.022043
Solyc01g097910.2	-0.602922	3.85047	18.6822	0.00247705	0.0220463
Solyc09g066060.2	-1.25281	3.90061	18.6793	0.00247819	0.0220463
Solyc11g073300.2	-0.439006	6.22891	18.675	0.00247987	0.0220463
Solyc03g097950.3	-0.582178	4.68895	18.6737	0.00248038	0.0220463
Solyc08g082730.3	-0.41445	5.63387	18.6688	0.0024823	0.02205
Solyc04g077870.3	0.760466	3.00849	18.666	0.0024834	0.02205
Solyc12g062860.2	-0.480985	7.27745	18.6581	0.00248648	0.0220659
Solyc01g094860.3	0.781541	4.42654	18.6166	0.00250277	0.0221989
Solyc11g012830.2	-0.520529	6.3756	18.6074	0.00250641	0.0222195
Solyc01g086710.3	0.518021	5.98992	18.6017	0.00250866	0.0222279
Solyc07g042180.3	-0.468538	7.72041	18.596	0.0025109	0.0222362
Solyc11g068740.2	-0.814283	4.88645	18.5875	0.00251425	0.0222543
Solyc06g060910.2	0.960421	3.14271	18.5805	0.00251704	0.0222674
Solyc11g067030.1	2.05937	0.520083	18.5748	0.00251931	0.0222736
Solyc12g044230.2	0.865219	2.66634	18.5722	0.00252035	0.0222736
Solyc06g007530.2	0.881294	2.88661	18.5622	0.00252434	0.0222972
Solyc12g035670.2	-0.408179	6.0271	18.5554	0.00252704	0.0222985
Solyc08g066870.3	0.593745	4.71167	18.5552	0.00252711	0.0222985
Solyc08g066160.3	-0.779063	5.70642	18.5369	0.00253443	0.0223516
Solyc01g068400.3	-0.452645	6.21185	18.5298	0.00253729	0.0223575
Solyc03g026200.3	-0.813014	3.42205	18.5287	0.00253773	0.0223575
Solyc06g076010.3	-0.678497	3.59752	18.5127	0.00254416	0.0224002
Solyc08g078060.3	1.11018	5.43307	18.5101	0.00254521	0.0224002
Solyc10g011750.3	2.09185	1.36976	18.4791	0.00255772	0.0224919
Solyc11g006060.1	-0.72108	5.61745	18.4777	0.00255828	0.0224919
Solyc06g063070.3	-0.647475	10.9903	18.4683	0.0025621	0.0224948
Solyc05g021555.1	-2.03866	0.671906	18.4675	0.00256241	0.0224948
Solyc09g064730.3	1.84831	4.46725	18.4663	0.00256293	0.0224948
Solyc05g008870.3	-0.449892	5.63269	18.462	0.00256464	0.0224948
Solyc02g005290.3	0.669561	4.33908	18.4606	0.00256521	0.0224948
Solyc03g116670.3	-0.834244	6.31798	18.4404	0.00257344	0.0225553
Solyc01g087430.3	-0.472677	5.61804	18.4353	0.00257553	0.0225621
Solyc09g055870.2	-0.469462	6.09391	18.4237	0.0025803	0.0225883
Solyc06g063320.3	-0.671207	6.51964	18.4215	0.00258118	0.0225883
Solyc04g016380.3	0.488551	6.29061	18.4117	0.00258519	0.0225954
Solyc07g014650.3	-0.563548	5.35402	18.4079	0.00258676	0.0225954
Solyc05g006410.3	-0.707664	3.60684	18.4072	0.00258707	0.0225954
Solyc04g072050.3	0.81589	4.83388	18.4066	0.0025873	0.0225954
Solyc05g007670.3	0.475918	4.67553	18.3938	0.00259259	0.0226216
Solyc03g112140.3	1.19499	2.39487	18.3929	0.00259295	0.0226216
Solyc06g069170.3	-0.467579	6.20464	18.389	0.00259453	0.0226237
Solyc11g072740.1	0.812667	4.10701	18.3837	0.00259671	0.0226296
Solyc07g065020.3	-0.436844	5.57778	18.381	0.00259787	0.0226296
Solyc04g076090.3	-0.502052	5.45164	18.355	0.00260863	0.0227083
Solyc07g006760.3	0.536214	4.20212	18.3527	0.00260957	0.0227083
Solyc01g080360.3	-0.560737	5.05714	18.3325	0.00261796	0.0227697
Solyc07g007500.3	-0.59624	6.31314	18.3205	0.00262297	0.0228016
Solyc01g067740.3	-0.550998	10.2062	18.315	0.00262528	0.02281
Solyc01g088100.3	-0.488238	6.3903	18.2947	0.00263381	0.0228725
Solyc02g078880.3	-0.42847	6.2003	18.2767	0.00264137	0.0229264
Solyc07g042015.1	-1.0696	1.98486	18.2706	0.00264394	0.0229371
Solyc06g061120.3	-0.458974	5.75319	18.2569	0.00264974	0.0229662
Solyc03g111590.3	-0.483705	5.60551	18.2563	0.00265	0.0229662
Solyc05g007930.3	1.24273	2.29608	18.2306	0.00266091	0.0230421
Solyc05g018350.3	0.650834	4.67525	18.226	0.00266285	0.0230421
Solyc05g012710.3	-0.625207	3.92076	18.2239	0.00266375	0.0230421
Solyc10g079130.2	0.624425	6.20385	18.2229	0.00266417	0.0230421
Solyc10g076760.2	1.07819	1.89222	18.2117	0.00266898	0.0230637
Solyc07g014670.3	1.32591	3.13588	18.2108	0.00266937	0.0230637
Solyc03g006610.3	1.21722	3.83055	18.201	0.00267355	0.0230783
Solyc10g084080.2	-1.11462	1.92445	18.2005	0.00267378	0.0230783
Solyc08g079500.3	-0.457619	7.1178	18.1972	0.00267517	0.0230786
Solyc03g097340.1	0.54938	4.48635	18.1825	0.00268148	0.0231213
Solyc04g015360.3	0.853547	6.81776	18.1739	0.00268519	0.0231214
Solyc03g098200.3	1.95776	1.28785	18.1736	0.00268531	0.0231214
Solyc02g085540.1	-0.647643	6.08067	18.1676	0.00268789	0.0231214
Solyc06g074210.3	-0.498491	6.94404	18.1674	0.002688	0.0231214
Solyc03g120340.3	-0.804639	4.39174	18.1667	0.00268828	0.0231214
Solyc02g086970.3	1.14646	6.46168	18.1451	0.00269763	0.0231901
Solyc09g011690.3	1.33073	5.27457	18.1283	0.00270491	0.0232333
Solyc02g076810.3	-0.481036	5.3501	18.1258	0.002706	0.0232333
Solyc01g008925.1	-1.41899	1.10224	18.124	0.00270676	0.0232333
Solyc02g088115.1	-0.629404	3.76394	18.1167	0.00270994	0.0232489
Solyc04g081930.3	-0.917003	6.45817	18.1128	0.00271165	0.0232519
Solyc11g071620.3	-1.47064	1.36712	18.105	0.00271505	0.0232693
Solyc07g005990.3	0.450314	6.10416	18.0955	0.0027192	0.0232833
Solyc02g090200.3	-0.88244	3.31689	18.0923	0.00272059	0.0232833
Solyc04g049330.3	-0.650563	8.88832	18.0919	0.00272079	0.0232833
Solyc06g076360.3	-0.474013	7.55904	18.0852	0.00272373	0.0232968
Solyc03g114720.3	1.14306	5.1765	18.0808	0.00272563	0.0233013
Solyc06g060790.1	-0.527992	6.39871	18.0652	0.00273251	0.0233484
Solyc01g109720.3	1.0022	2.3271	18.0582	0.00273556	0.0233555
Solyc01g100500.3	-0.550283	6.98206	18.0571	0.00273608	0.0233555
Solyc05g009030.3	-0.654289	5.87393	18.0369	0.00274498	0.0234197
Solyc01g081300.3	-0.538851	5.81016	18.0097	0.00275706	0.0235109
Solyc02g027080.2	-1.1603	1.71861	17.9945	0.00276382	0.0235568
Solyc03g112860.3	0.56823	4.49476	17.9877	0.00276685	0.0235708
[truncated: 1,342 more rows]
